# Supplementary material for: Emerging bioelectrochemical technologies for biogas production and upgrading in cascading circular bioenergy systems
Source: iScience. 2021 Aug 18;24(9):102998. doi: 10.1016/j.isci.2021.102998 (PMC8426204; doi:10.1016/j.isci.2021.102998)
Supplement: Data S1. Mass flow and energy balance calculation.xlsx, related to Figures 4 and 5 [file mmc2.xlsx]

## Sheet: Abbreviations
Abbreviations used in this excel
AD	anaerobic digestion
WS	wet solid
TS	total solid
VS	volatile solid
BI	biodegradability index
SMY	specific methane yield
LHV	lower heating value
PEF	primary energy factor
GS	grass silage
MES	microbial electrosynthesis
MEC	microbial electrolysis cell
P2G	power to gas
wwt	wet weight
PE	primary energy
TER	thermal energy requirement
EER	electrical energy requirement

## Sheet: Selected Feedstocks
Characteristics of the selected feedstocks
Type	Total Solid (%)	Volatile Solid (%WS)	Biodegradability Index (%)	Specific Methane Yield (Nm3 CH4/kg/VS)	Test Method	T (℃)	C/N ratio	Note	References
grass silage	29.3	26.8	90	0.4	Bioprocess™ automatic methane potential test system (AMPTS), BMP	mesophilic, 37 °C	26	first-cut perennial ryegrass (Lolium perenne)	(Wall et al., 2013)
cattle slurry	8.75	6.69	61	0.239	Bioprocess™ automatic methane potential test system (AMPTS), BMP	mesophilic, 37 °C	19	cattle slurry	(Wall et al., 2013)
seaweed	17.66	14.42	78	0.288	Bioprocess™ automatic methane potential test system (AMPTS), BMP	mesophilic, 37 °C	27.45	Laminaria digitata	(Tabassum et al., 2016)
microalgae	94 a	86.1	62.7	0.357	Bioprocess™ automatic methane potential test system (AMPTS), BMP	mesophilic, 37 °C	4.3	Arthrospira platensis	(Herrmann et al., 2016)
food waste	32.8	30.37	86	0.534	Bioprocess™ automatic methane potential test system (AMPTS), BMP	mesophilic, 37 °C	17.33	food wastes taken from a centralised collection centre (domestic)	(Allen et al., 2016)
a: pre-dried feedstock
References:
Allen, E., Wall, D.M., Herrmann, C., and Murphy, J.D. (2016). A detailed assessment of resource of biomethane from first, second and third generation substrates. Renewable Energy 87, 656-665. https://doi.org/10.1016/j.renene.2015.10.060.
Herrmann, C., Kalita, N., Wall, D., Xia, A., and Murphy, J.D. (2016). Optimised biogas production from microalgae through co-digestion with carbon-rich co-substrates. Bioresour. Technol. 214, 328-337. https://doi.org/10.1016/j.biortech.2016.04.119.
Tabassum, M.R., Wall, D.M., and Murphy, J.D. (2016). Biogas production generated through continuous digestion of natural and cultivated seaweeds with dairy slurry. Bioresour. Technol. 219, 228-238. https://doi.org/10.1016/j.biortech.2016.07.127.
Wall, D.M., O’Kiely, P., and Murphy, J.D. (2013). The potential for biomethane from grass and slurry to satisfy renewable energy targets. Bioresour. Technol. 149, 425-431. https://doi.org/10.1016/j.biortech.2013.09.094.

## Sheet: AD-Amine scrubber
Items	Parameters	Assumption	References		Items	Parameters	Assumption	References		Items	Parameters	Assumption	References		Items	Parameters	Assumption	References		Items	Parameters	Assumption	References
Grass Silage	TS (%)	29.3			Cattle Slurry	TS (%)	8.75			Food Waste	TS (%)	32.8			Seaweed	TS (%)	17.66			Microalgae	TS (%)	94
	VS (%WS)	26.8				VS (%WS)	6.69				VS (%WS)	30.37				VS (%WS)	14.42				VS (%WS)	86.1
	BI (%)	90				BI (%)	61				BI (%)	86				BI (%)	78				BI (%)	62.7
	SMY (Nm3 CH4/kg VS)	0.4				SMY (Nm3 CH4/kg VS)	0.239				SMY (Nm3 CH4/kg VS)	0.534				SMY (Nm3 CH4/kg VS)	0.288				SMY (Nm3 CH4/kg VS)	0.357
Conventional AD system	Feeding (feedstock and extra water) (t)	100			Conventional AD system	Feeding (feedstock and extra water) (t)	100			Conventional AD system	Feeding (feedstock and extra water) (t)	100			Conventional AD system	Feeding (feedstock and extra water) (t)	100			Conventional AD system	Feeding (feedstock and extra water) (t)	100
	Operational TS (%)	8				Operational TS (%)	8				Operational TS (%)	8				Operational TS (%)	8				Operational TS (%)	8
	Output biogas (%)	60% CH4 + 40% CO2				Output biogas (%)	60% CH4 + 40% CO2				Output biogas (%)	60% CH4 + 40% CO2				Output biogas (%)	60% CH4 + 40% CO2				Output biogas (%)	60% CH4 + 40% CO2
	Thermal energy requirement (kWhth/t wet weight feed-in)	28.6	(Murphy et al., 2004)			Thermal energy requirement (kWhth/t wet weight feed-in)	28.6	(Murphy et al., 2004)			Thermal energy requirement (kWhth/t wet weight feed-in)	28.6	(Murphy et al., 2004)			Thermal energy requirement (kWhth/t wet weight feed-in)	28.6	(Murphy et al., 2004)			Thermal energy requirement (kWhth/t wet weight feed-in)	28.6	(Murphy et al., 2004)
	Electrical energy requirement ( kWhel/t wet weight feed-in)	10	(Murphy et al., 2004)			Electrical energy requirement ( kWhel/t wet weight feed-in)	10	(Murphy et al., 2004)			Electrical energy requirement ( kWhel/t wet weight feed-in)	10	(Murphy et al., 2004)			Electrical energy requirement ( kWhel/t wet weight feed-in)	10	(Murphy et al., 2004)			Electrical energy requirement ( kWhel/t wet weight feed-in)	10	(Murphy et al., 2004)
Amine scrubbing system	Output biogas (%)	96% CH4 + 4% CO2			Amine scrubbing system	Output biogas (%)	96% CH4 + 4% CO2			Amine scrubbing system	Output biogas (%)	96% CH4 + 4% CO2			Amine scrubbing system	Output biogas (%)	96% CH4 + 4% CO2			Amine scrubbing system	Output biogas (%)	96% CH4 + 4% CO2
	LHV (kWhel/Nm3 CH4)	10	(Monlau et al., 2015)			LHV (kWhel/Nm3 CH4)	10	(Monlau et al., 2015)			LHV (kWhel/Nm3 CH4)	10	(Monlau et al., 2015)			LHV (kWhel/Nm3 CH4)	10	(Monlau et al., 2015)			LHV (kWhel/Nm3 CH4)	10	(Monlau et al., 2015)
	Thermal energy requirement (kWhth/Nm3 biogas input)	0.45	(Wellinger et al., 2013)			Thermal energy requirement (kWhth/Nm3 biogas input)	0.45	(Wellinger et al., 2013)			Thermal energy requirement (kWhth/Nm3 biogas input)	0.45	(Wellinger et al., 2013)			Thermal energy requirement (kWhth/Nm3 biogas input)	0.45	(Wellinger et al., 2013)			Thermal energy requirement (kWhth/Nm3 biogas input)	0.45	(Wellinger et al., 2013)
	Electrical energy requirement ( kWhel/Nm3 biogas input)	0.09	(Wellinger et al., 2013)			Electrical energy requirement ( kWhel/Nm3 biogas input)	0.09	(Wellinger et al., 2013)			Electrical energy requirement ( kWhel/Nm3 biogas input)	0.09	(Wellinger et al., 2013)			Electrical energy requirement ( kWhel/Nm3 biogas input)	0.09	(Wellinger et al., 2013)			Electrical energy requirement ( kWhel/Nm3 biogas input)	0.09	(Wellinger et al., 2013)
Primary energy factor	2025	1.8			Primary energy factor (PEF)	2025	1.8			Primary energy factor (PEF)	2025	1.8			Primary energy factor (PEF)	2025	1.8			Primary energy factor (PEF)	2025	1.8
	2030	1.5				2030	1.5				2030	1.5				2030	1.5				2030	1.5
	2050	1				2050	1				2050	1				2050	1				2050	1
	utopian (constrained or curtailed)	0				utopian (constrained or curtailed)	0				utopian (constrained or curtailed)	0				utopian (constrained or curtailed)	0				utopian (constrained or curtailed)	0
Calculation					Calculation					Calculation					Calculation					Calculation
Conventional AD system	feeding (feedstock and extra water)	100	t		Conventional AD system	feeding (feedstock and extra water)	100	t		Conventional AD system	feeding (feedstock and extra water)	100	t		Conventional AD system	feeding (feedstock and extra water)	100	t		Conventional AD system	feeding (feedstock and extra water)	100	t
	AD biogas production	4878.27	Nm3			AD biogas production	2436.43	Nm3			AD biogas production	6592.51	Nm3			AD biogas production	3135.49	Nm3			AD biogas production	4359.96	Nm3
	CH4	2926.96	Nm3			CH4	1461.86	Nm3			CH4	3955.51	Nm3			CH4	1881.3	Nm3			CH4	2615.97	Nm3
		2.09069	t				1.04419	t				2.82536	t				1.34378	t				1.86855	t
	CO2	1951.31	Nm3			CO2	974.574	Nm3			CO2	2637	Nm3			CO2	1254.2	Nm3			CO2	1743.98	Nm3
		3.83293	t				1.91434	t				5.17983	t				2.4636	t				3.42568	t
	digestate	94.0764	t			digestate	97.0415	t			digestate	91.9948	t			digestate	96.1926	t			digestate	94.7058	t
	PEin(I)_th	3495.56	kWh			PEin(I)_th	3495.56	kWh			PEin(I)_th	3495.56	kWh			PEin(I)_th	3495.56	kWh			PEin(I)_th	3495.56	kWh
	PEin(I)_el (2025)	1800	kWh			PEin(I)_el (2025)	1800	kWh			PEin(I)_el (2025)	1800	kWh			PEin(I)_el (2025)	1800	kWh			PEin(I)_el (2025)	1800	kWh
	PEin(I)_el (2030)	1500	kWh			PEin(I)_el (2030)	1500	kWh			PEin(I)_el (2030)	1500	kWh			PEin(I)_el (2030)	1500	kWh			PEin(I)_el (2030)	1500	kWh
	PEin(I)_el (2050)	1000	kWh			PEin(I)_el (2050)	1000	kWh			PEin(I)_el (2050)	1000	kWh			PEin(I)_el (2050)	1000	kWh			PEin(I)_el (2050)	1000	kWh
	PEin(I)_el (utopian)	0	kWh			PEin(I)_el (utopian)	0	kWh			PEin(I)_el (utopian)	0	kWh			PEin(I)_el (utopian)	0	kWh			PEin(I)_el (utopian)	0	kWh
Amine scrubbing system	CH4	2926.96	Nm3		Amine scrubbing system	CH4	1461.86	Nm3		Amine scrubbing system	CH4	3955.51	Nm3		Amine scrubbing system	CH4	1881.3	Nm3		Amine scrubbing system	CH4	2615.97	Nm3
		2.09069	t				1.04419	t				2.82536	t				1.34378	t				1.86855	t
	CO2	121.957	Nm3			CO2	60.9109	Nm3			CO2	164.813	Nm3			CO2	78.3873	Nm3			CO2	108.999	Nm3
		0.239558	t				0.119646	t				0.323739	t				0.153975	t				0.214105	t
	PEout	29269.6	kWh			PEout	14618.6	kWh			PEout	39555.1	kWh			PEout	18813	kWh			PEout	26159.7	kWh
	PEin(II)_th	2683.05	kWh			PEin(II)_th	1340.04	kWh			PEin(II)_th	3625.88	kWh			PEin(II)_th	1724.52	kWh			PEin(II)_th	2397.98	kWh
	PEin(II)_el (2025)	790.28	kWh			PEin(II)_el (2025)	394.702	kWh			PEin(II)_el (2025)	1067.99	kWh			PEin(II)_el (2025)	507.95	kWh			PEin(II)_el (2025)	706.313	kWh
	PEin(II)_el (2030)	658.567	kWh			PEin(II)_el (2030)	328.919	kWh			PEin(II)_el (2030)	889.989	kWh			PEin(II)_el (2030)	423.292	kWh			PEin(II)_el (2030)	588.594	kWh
	PEin(II)_el (2050)	439.044	kWh			PEin(II)_el (2050)	219.279	kWh			PEin(II)_el (2050)	593.326	kWh			PEin(II)_el (2050)	282.194	kWh			PEin(II)_el (2050)	392.396	kWh
	PEin(II)_el (utopian)	0	kWh			PEin(II)_el (utopian)	0	kWh			PEin(II)_el (utopian)	0	kWh			PEin(II)_el (utopian)	0	kWh			PEin(II)_el (utopian)	0	kWh
Energy balance (2025, PEF = 1.80)	PEin	8768.88	kWh		Energy balance (2025, PEF = 1.80)	PEin	7030.3	kWh		Energy balance (2025, PEF = 1.80)	PEin	9989.42	kWh		Energy balance (2025, PEF = 1.80)	PEin	7528.03	kWh		Energy balance (2025, PEF = 1.80)	PEin	8399.85	kWh
	PEout	29269.6	kWh			PEout	14618.6	kWh			PEout	39555.1	kWh			PEout	18813	kWh			PEout	26159.7	kWh
	Net energy balance	20500.7	kWh			Net energy balance	7588.31	kWh			Net energy balance	29565.6	kWh			Net energy balance	11284.9	kWh			Net energy balance	17759.9	kWh
	Net energy ratio	3.3379	-			Net energy ratio	2.07937	-			Net energy ratio	3.95969	-			Net energy ratio	2.49906	-			Net energy ratio	3.11431	-
Energy balance (2030, PEF = 1.50)	PEin	8337.17	kWh		Energy balance (2030, PEF = 1.50)	PEin	6664.51	kWh		Energy balance (2030, PEF = 1.50)	PEin	9511.43	kWh		Energy balance (2030, PEF = 1.50)	PEin	7143.37	kWh		Energy balance (2030, PEF = 1.50)	PEin	7982.13	kWh
	PEout	29269.6	kWh			PEout	14618.6	kWh			PEout	39555.1	kWh			PEout	18813	kWh			PEout	26159.7	kWh
	Net energy balance	20932.5	kWh			Net energy balance	7954.09	kWh			Net energy balance	30043.6	kWh			Net energy balance	11669.6	kWh			Net energy balance	18177.6	kWh
	Net energy ratio	3.51074	-			Net energy ratio	2.1935	-			Net energy ratio	4.15869	-			Net energy ratio	2.63363	-			Net energy ratio	3.27729	-
Energy balance (2050, PEF = 1.0)	PEin	7617.65	kWh		Energy balance (2050, PEF = 1.0)	PEin	6054.87	kWh		Energy balance (2050, PEF = 1.0)	PEin	8714.76	kWh		Energy balance (2050, PEF = 1.0)	PEin	6502.27	kWh		Energy balance (2050, PEF = 1.0)	PEin	7285.93	kWh
	PEout	29269.6	kWh			PEout	14618.6	kWh			PEout	39555.1	kWh			PEout	18813	kWh			PEout	26159.7	kWh
	Net energy balance	21652	kWh			Net energy balance	8563.73	kWh			Net energy balance	30840.3	kWh			Net energy balance	12310.7	kWh			Net energy balance	18873.8	kWh
	Net energy ratio	3.84234	-			Net energy ratio	2.41435	-			Net energy ratio	4.53886	-			Net energy ratio	2.89329	-			Net energy ratio	3.59045	-
Energy balance (all electricity comes from curtailed or constrained renewable electricity, PEF = 0)	PEin	6178.6	kWh		Energy balance (all electricity comes from curtailed or constrained renewable electricity, PEF = 0)	PEin	4835.59	kWh		Energy balance (all electricity comes from curtailed or constrained renewable electricity, PEF = 0)	PEin	7121.44	kWh		Energy balance (all electricity comes from curtailed or constrained renewable electricity, PEF = 0)	PEin	5220.08	kWh		Energy balance (all electricity comes from curtailed or constrained renewable electricity, PEF = 0)	PEin	5893.53	kWh
	PEout	29269.6	kWh			PEout	14618.6	kWh			PEout	39555.1	kWh			PEout	18813	kWh			PEout	26159.7	kWh
	Net energy balance	23091	kWh			Net energy balance	9783.01	kWh			Net energy balance	32433.6	kWh			Net energy balance	13592.9	kWh			Net energy balance	20266.2	kWh
	Net energy ratio	4.73725	-			Net energy ratio	3.02312	-			Net energy ratio	5.55437	-			Net energy ratio	3.60396	-			Net energy ratio	4.43872	-
symbols	meaning
PEin(I)_th	primary thermal energy going into the conventional AD system
PEin(I)_el (2025)	primary electrical energy going into the conventional AD system in 2025 scenario
PEin(I)_el (2030)	primary electrical energy going into the conventional AD system in 2030 scenario
PEin(I)_el (2050)	primary electrical energy going into the conventional AD system in 2050 scenario
PEin(I)_el (utopian)	primary electrical energy going into the conventional AD system in a utopian scenario
PEin(II)_th	primary thermal energy going into the amine scrubbing system
PEin(II)_el (2025)	primary electrical energy going into the amine scrubbing system in 2025 scenario
PEin(II)_el (2030)	primary electrical energy going into the amine scrubbing system in 2030 scenario
PEin(II)_el (2050)	primary electrical energy going into the amine scrubbing system in 2050 scenario
PEin(II)_el (utopian)	primary electrical energy going into the amine scrubbing system in a utopian scenario
PEout	total primary energy going out of the AD-amine scrubbing system
PEin	total primary energy going into the AD-amine scrubbing system
References:
Monlau, F., Sambusiti, C., Antoniou, N., Barakat, A., and Zabaniotou, A. (2015). A new concept for enhancing energy recovery from agricultural residues by coupling anaerobic digestion and pyrolysis process. Appl. Energy 148, 32-38. https://doi.org/10.1016/j.apenergy.2015.03.024.
Murphy, J.D., McKeogh, E., and Kiely, G. (2004). Technical/economic/environmental analysis of biogas utilisation. Appl. Energy 77, 407-427. https://doi.org/10.1016/j.apenergy.2003.07.005.
Wellinger, A., Murphy, J., and Baxter, D. (2013). Organisations supporting IEA Bioenergy Task 37 – Energy from Biogas. In The Biogas Handbook, A. Wellinger, J. Murphy, and D. Baxter, eds. (Woodhead Publishing).

## Sheet: Input Parameters Comparison
Cascading Systems	Items	Parameters	Assumption	References
AD-Amine scrubber	Conventional AD system	Feeding (feedstock and extra water) (t)	100
		Operational TS (%)	8
		Output biogas (%)	60% CH4 + 40% CO2
		Thermal energy requirement (kWhth/t wet weight feed-in)	28.6	(Murphy et al., 2004)
		Electrical energy requirement ( kWhel/t wet weight feed-in)	10	(Murphy et al., 2004)
	Amine scrubbing system	Output biogas (%)	96% CH4 + 4% CO2
		LHV (kWhel/Nm3 CH4)	10	(Monlau et al., 2015)
		Thermal energy requirement (kWhth/Nm3 biogas input)	0.45	(Wellinger et al., 2013)
		Electrical energy requirement ( kWhel/Nm3 biogas input)	0.09	(Wellinger et al., 2013)
P2G-AD	Water electrolysis reactor	Water electrolysis electrical energy requirement (kWhel/Nm3 H2)	4.4	(Buttler and Spliethoff, 2018)
	Conventional AD system	Feeding (feedstock and extra water) (t)	100
		Operational TS (%)	8
		Output biogas (%)	60% CH4 + 40% CO2
		Thermal energy requirement (kWhth/t wet weight feed-in)	22.88	(Murphy et al., 2004)
		Electrical energy requirement ( kWhel/t wet weight feed-in)	10	(Murphy et al., 2004)
	Ex-situ biomethanation system	Output biogas (%) (assuming CO2 is totally converted to CH4 by bioreaction )	96% CH4 + 4% H2
		Conversion efficiency of CO2 (%) 4H2 + CO2 = CH4 + 2H2O	100
		LHV (kWhel/Nm3 CH4)	10	(Monlau et al., 2015)
		Thermal energy requirement (kWhth/Nm3 CH4 (based on total volume of CH4 from AD and P2G))	0.01	(Vo et al., 2018)
		Electrical energy requirement ( kWhel/Nm3 CH4 (based on total volume of CH4 from AD and P2G))	0.58
MEC-AD	MEC combined with AD system (single chamber)	Biodegradability index of feedstock (%) assume enhanced by 25% (with an upper limit of 95%)	95	(Feng et al., 2015)
		Feeding (feedstock and extra water) (t)	100
		Operational TS (%)	8
		Output biogas (%)	96% CH4 + 4% CO2
		Electrical energy requirement (kWhel/kg VS) for water electrolysis (assume 1 kg COD = 1 kg VS) with an operational voltage of 1 V	2.92	(Moreno et al., 2016)
		Thermal energy requirement (kWhth/t wet weight feed-in)	28.6	(Murphy et al., 2004)
		Electrical energy requirement ( kWhel/t wet weight feed-in)	10	(Murphy et al., 2004)
		LHV (kWhel/Nm3 CH4)	10	(Monlau et al., 2015)
AD-MES	Conventional AD system	Feeding (feedstock and extra water) (t)	100
		Operational TS (%)	8
		Output biogas (%)	60% CH4 + 40% CO2
		Thermal energy requirement (kWhth/t wet weight feed-in)	28.6	(Murphy et al., 2004)
		Electrical energy requirement (kWhel/t wet weight feed-in)	10	(Murphy et al., 2004)
	Two chamber microbial electrosynthesis reactor	Output biogas (%) (assuming CO2 is totally converted to CH4 by bioreaction )	96% CH4 + 4% H2
		Conversion efficiency of CO2 (%) 4H2 + CO2 = CH4 + 2H2O	100
		LHV (kWhel/Nm3 CH4)	10	(Monlau et al., 2015)
		Electrical energy requirement (assuming a FE of 90% and an operational voltage of 3.0 V) (kWhel/kg CH4)	14.89	(Prévoteau et al., 2020)
References:
Buttler, A., and Spliethoff, H. (2018). Current status of water electrolysis for energy storage, grid balancing and sector coupling via power-to-gas and power-to-liquids: A review. Renewable Sustainable Energy Rev. 82, 2440-2454. https://doi.org/10.1016/j.rser.2017.09.003.
Feng, Y., Zhang, Y., Chen, S., and Quan, X. (2015). Enhanced production of methane from waste activated sludge by the combination of high-solid anaerobic digestion and microbial electrolysis cell with iron–graphite electrode. Chem. Eng. J. 259, 787-794. 10.1016/j.cej.2014.08.048.
Monlau, F., Sambusiti, C., Antoniou, N., Barakat, A., and Zabaniotou, A. (2015). A new concept for enhancing energy recovery from agricultural residues by coupling anaerobic digestion and pyrolysis process. Appl. Energy 148, 32-38. https://doi.org/10.1016/j.apenergy.2015.03.024.
Moreno, R., San-Martín, M.I., Escapa, A., and Morán, A. (2016). Domestic wastewater treatment in parallel with methane production in a microbial electrolysis cell. Renewable Energy 93, 442-448. https://doi.org/10.1016/j.renene.2016.02.083.
Murphy, J.D., McKeogh, E., and Kiely, G. (2004). Technical/economic/environmental analysis of biogas utilisation. Appl. Energy 77, 407-427. https://doi.org/10.1016/j.apenergy.2003.07.005.
Prévoteau, A., Carvajal-Arroyo, J.M., Ganigué, R., and Rabaey, K. (2020). Microbial electrosynthesis from CO2: forever a promise? Curr. Opin. Biotechnol. 62, 48-57. https://doi.org/10.1016/j.copbio.2019.08.014.
Vo, T.T.Q., Wall, D.M., Ring, D., Rajendran, K., and Murphy, J.D. (2018). Techno-economic analysis of biogas upgrading via amine scrubber, carbon capture and ex-situ methanation. Appl. Energy 212, 1191-1202. https://doi.org/10.1016/j.apenergy.2017.12.099.
Wellinger, A., Murphy, J., and Baxter, D. (2013). Organisations supporting IEA Bioenergy Task 37 – Energy from Biogas. In The Biogas Handbook, A. Wellinger, J. Murphy, and D. Baxter, eds. (Woodhead Publishing).

## Sheet: P2G-AD
Items	Parameters	Assumption	References		Items	Parameters	Assumption	References		Items	Parameters	Assumption	References		Items	Parameters	Assumption	References		Items	Parameters	Assumption	References
Grass Silage	TS (%)	29.3			Cattle Slurry	TS (%)	8.75			Food Waste	TS (%)	32.8			Seaweed	TS (%)	17.66			Microalgae	TS (%)	94
	VS (%WS)	26.8				VS (%WS)	6.69				VS (%WS)	30.37				VS (%WS)	14.42				VS (%WS)	86.1
	BI (%)	90				BI (%)	61				BI (%)	86				BI (%)	78				BI (%)	62.7
	SMY (Nm3 CH4/kg VS)	0.4				SMY (Nm3 CH4/kg VS)	0.239				SMY (Nm3 CH4/kg VS)	0.534				SMY (Nm3 CH4/kg VS)	0.288				SMY (Nm3 CH4/kg VS)	0.357
Water electrolysis reactor	Water electrolysis electrical energy requirement (kWhel/Nm3 H2)	4.4	(Buttler and Spliethoff, 2018)		Water electrolysis reactor	Water electrolysis electrical energy requirement (kWhel/Nm3 H2)	4.4	(Buttler and Spliethoff, 2018)		Water electrolysis reactor	Water electrolysis electrical energy requirement (kWhel/Nm3 H2)	4.4	(Buttler and Spliethoff, 2018)		Water electrolysis reactor	Water electrolysis electrical energy requirement (kWhel/Nm3 H2)	4.4	(Buttler and Spliethoff, 2018)		Water electrolysis reactor	Water electrolysis electrical energy requirement (kWhel/Nm3 H2)	4.4	(Buttler and Spliethoff, 2018)
Conventional AD system	Feeding (feedstock and extra water) (t)	100			Conventional AD system	Feeding (feedstock and extra water) (t)	100			Conventional AD system	Feeding (feedstock and extra water) (t)	100			Conventional AD system	Feeding (feedstock and extra water) (t)	100			Conventional AD system	Feeding (feedstock and extra water) (t)	100
	Operational TS (%)	8				Operational TS (%)	8				Operational TS (%)	8				Operational TS (%)	8				Operational TS (%)	8
	Output biogas (%)	60% CH4 + 40% CO2				Output biogas (%)	60% CH4 + 40% CO2				Output biogas (%)	60% CH4 + 40% CO2				Output biogas (%)	60% CH4 + 40% CO2				Output biogas (%)	60% CH4 + 40% CO2
	Thermal energy requirement (kWhth/t wet weight feed-in)	22.88	(Murphy et al., 2004)			Thermal energy requirement (kWhth/t wet weight feed-in)	28.6	(Murphy et al., 2004)			Thermal energy requirement (kWhth/t wet weight feed-in)	28.6	(Murphy et al., 2004)			Thermal energy requirement (kWhth/t wet weight feed-in)	28.6	(Murphy et al., 2004)			Thermal energy requirement (kWhth/t wet weight feed-in)	28.6	(Murphy et al., 2004)
	Electrical energy requirement ( kWhel/t wet weight feed-in)	10	(Murphy et al., 2004)			Electrical energy requirement ( kWhel/t wet weight feed-in)	10	(Murphy et al., 2004)			Electrical energy requirement ( kWhel/t wet weight feed-in)	10	(Murphy et al., 2004)			Electrical energy requirement ( kWhel/t wet weight feed-in)	10	(Murphy et al., 2004)			Electrical energy requirement ( kWhel/t wet weight feed-in)	10	(Murphy et al., 2004)
Ex-situ biomethanation system	Output biogas (%) (assuming CO2 is totally converted to CH4 by bioreaction )	96% CH4 + 4% H2			Ex-situ biomethanation system	Output biogas (%) (assuming CO2 is totally converted to CH4 by bioreaction )	96% CH4 + 4% H2			Ex-situ biomethanation system	Output biogas (%) (assuming CO2 is totally converted to CH4 by bioreaction )	96% CH4 + 4% H2			Ex-situ biomethanation system	Output biogas (%) (assuming CO2 is totally converted to CH4 by bioreaction )	96% CH4 + 4% H2			Ex-situ biomethanation system	Output biogas (%) (assuming CO2 is totally converted to CH4 by bioreaction )	96% CH4 + 4% H2
	Conversion efficiency of CO2 (%) 4H2 + CO2 = CH4 + 2H2O	100				Conversion efficiency of CO2 (%) 4H2 + CO2 = CH4 + 2H2O	100				Conversion efficiency of CO2 (%) 4H2 + CO2 = CH4 + 2H2O	100				Conversion efficiency of CO2 (%) 4H2 + CO2 = CH4 + 2H2O	100				Conversion efficiency of CO2 (%) 4H2 + CO2 = CH4 + 2H2O	100
	LHV (kWhel/Nm3 CH4)	10	(Monlau et al., 2015)			LHV (kWhel/Nm3 CH4)	10	(Monlau et al., 2015)			LHV (kWhel/Nm3 CH4)	10	(Monlau et al., 2015)			LHV (kWhel/Nm3 CH4)	10	(Monlau et al., 2015)			LHV (kWhel/Nm3 CH4)	10	(Monlau et al., 2015)
	Thermal energy requirement (kWhth/Nm3 CH4 (based on total volume of CH4 from AD and P2G))	0.01	(Vo et al., 2018)			Thermal energy requirement (kWhth/Nm3 CH4 (based on total volume of CH4 from AD and P2G))	0.01	(Vo et al., 2018)			Thermal energy requirement (kWhth/Nm3 CH4 (based on total volume of CH4 from AD and P2G))	0.01	(Vo et al., 2018)			Thermal energy requirement (kWhth/Nm3 CH4 (based on total volume of CH4 from AD and P2G))	0.01	(Vo et al., 2018)			Thermal energy requirement (kWhth/Nm3 CH4 (based on total volume of CH4 from AD and P2G))	0.01	(Vo et al., 2018)
	Electrical energy requirement ( kWhel/Nm3 CH4 (based on total volume of CH4 from AD and P2G))	0.58				Electrical energy requirement ( kWhel/Nm3 CH4 (based on total volume of CH4 from AD and P2G))	0.58				Electrical energy requirement ( kWhel/Nm3 CH4 (based on total volume of CH4 from AD and P2G))	0.58				Electrical energy requirement ( kWhel/Nm3 CH4 (based on total volume of CH4 from AD and P2G))	0.58				Electrical energy requirement ( kWhel/Nm3 CH4 (based on total volume of CH4 from AD and P2G))	0.58
Primary energy factor	2025	1.8			Primary energy factor (PEF)	2025	1.8			Primary energy factor (PEF)	2025	1.8			Primary energy factor (PEF)	2025	1.8			Primary energy factor (PEF)	2025	1.8
	2030	1.5				2030	1.5				2030	1.5				2030	1.5				2030	1.5
	2050	1				2050	1				2050	1				2050	1				2050	1
	utopian (constrained or curtailed)	0				utopian (constrained or curtailed)	0				utopian (constrained or curtailed)	0				utopian (constrained or curtailed)	0				utopian (constrained or curtailed)	0
Calculation					Calculation					Calculation					Calculation					Calculation
Conventional AD system	feeding (feedstock and extra water)	100	t		Conventional AD system	feeding (feedstock and extra water)	100	t		Conventional AD system	feeding (feedstock and extra water)	100	t		Conventional AD system	feeding (feedstock and extra water)	100	t		Conventional AD system	feeding (feedstock and extra water)	100	t
	AD biogas production	4878.27	Nm3			AD biogas production	2436.43	Nm3			AD biogas production	6592.51	Nm3			AD biogas production	3135.49	Nm3			AD biogas production	4359.96	Nm3
	CH4	2926.96	Nm3			CH4	1461.86	Nm3			CH4	3955.51	Nm3			CH4	1881.3	Nm3			CH4	2615.97	Nm3
		2.09069	t				1.04419	t				2.82536	t				1.34378	t				1.86855	t
	CO2	1951.31	Nm3			CO2	974.574	Nm3			CO2	2637	Nm3			CO2	1254.2	Nm3			CO2	1743.98	Nm3
		3.83293	t				1.91434	t				5.17983	t				2.4636	t				3.42568	t
	digestate	94.0764	t			digestate	97.0415	t			digestate	91.9948	t			digestate	96.1926	t			digestate	94.7058	t
	PEin(I)_th	2796.44	kWh			PEin(I)_th	3495.56	kWh			PEin(I)_th	3495.56	kWh			PEin(I)_th	3495.56	kWh			PEin(I)_th	3495.56	kWh
	PEin(I)_el (2025)	1800	kWh			PEin(I)_el (2025)	1800	kWh			PEin(I)_el (2025)	1800	kWh			PEin(I)_el (2025)	1800	kWh			PEin(I)_el (2025)	1800	kWh
	PEin(I)_el (2030)	1500	kWh			PEin(I)_el (2030)	1500	kWh			PEin(I)_el (2030)	1500	kWh			PEin(I)_el (2030)	1500	kWh			PEin(I)_el (2030)	1500	kWh
	PEin(I)_el (2050)	1000	kWh			PEin(I)_el (2050)	1000	kWh			PEin(I)_el (2050)	1000	kWh			PEin(I)_el (2050)	1000	kWh			PEin(I)_el (2050)	1000	kWh
	PEin(I)_el (utopian)	0	kWh			PEin(I)_el (utopian)	0	kWh			PEin(I)_el (utopian)	0	kWh			PEin(I)_el (utopian)	0	kWh			PEin(I)_el (utopian)	0	kWh
Ex-situ biomethanation system	CH4 (upgraded)	1951.31	Nm3		Ex-situ biomethanation system	CH4 (upgraded)	974.574	Nm3		Ex-situ biomethanation system	CH4 (upgraded)	2637	Nm3		Ex-situ biomethanation system	CH4 (upgraded)	1254.2	Nm3		Ex-situ biomethanation system	CH4 (upgraded)	1743.98	Nm3
		1.39379	t				0.696124	t				1.88357	t				0.895855	t				1.2457	t
	CH4 (total)	4878.27	Nm3			CH4 (total)	2436.43	Nm3			CH4 (total)	6592.51	Nm3			CH4 (total)	3135.49	Nm3			CH4 (total)	4359.96	Nm3
		3.48448	t				1.74031	t				4.70894	t				2.23964	t				3.11426	t
	H2O (generated)	3902.62	Nm3			H2O (generated)	1949.15	Nm3			H2O (generated)	5274.01	Nm3			H2O (generated)	2508.39	Nm3			H2O (generated)	3487.97	Nm3
		3.13603	t				1.56628	t				4.23804	t				2.01567	t				2.80283	t
	H2 (consumed)	7805.23	Nm3			H2 (consumed)	3898.29	Nm3			H2 (consumed)	10548	Nm3			H2 (consumed)	5016.79	Nm3			H2 (consumed)	6975.93	Nm3
		0.696896	t				0.348062	t				0.941787	t				0.447928	t				0.622851	t
	H2 (residue)	203.261	Nm3			H2 (residue)	101.518	Nm3			H2 (residue)	274.688	Nm3			H2 (residue)	130.646	Nm3			H2 (residue)	181.665	Nm3
		0.0181483	t				0.00906412	t				0.0245257	t				0.0116648	t				0.0162201	t
	H2 (total)	8008.49	Nm3			H2 (total)	3999.81	Nm3			H2 (total)	10822.7	Nm3			H2 (total)	5147.43	Nm3			H2 (total)	7157.6	Nm3
		0.715044	t				0.357126	t				0.966313	t				0.459592	t				0.639071	t
	PEout	48782.7	kWh			PEout	24364.3	kWh			PEout	65925.1	kWh			PEout	31354.9	kWh			PEout	43599.6	kWh
	PEin(II)_th	59.6233	kWh			PEin(II)_th	29.7786	kWh			PEin(II)_th	80.5751	kWh			PEin(II)_th	38.3227	kWh			PEin(II)_th	53.2884	kWh
	PEin(II)_el (2025)	5092.91	kWh			PEin(II)_el (2025)	2543.64	kWh			PEin(II)_el (2025)	6882.58	kWh			PEin(II)_el (2025)	3273.45	kWh			PEin(II)_el (2025)	4551.8	kWh
	PEin(II)_el (2030)	4244.1	kWh			PEin(II)_el (2030)	2119.7	kWh			PEin(II)_el (2030)	5735.49	kWh			PEin(II)_el (2030)	2727.88	kWh			PEin(II)_el (2030)	3793.16	kWh
	PEin(II)_el (2050)	2829.4	kWh			PEin(II)_el (2050)	1413.13	kWh			PEin(II)_el (2050)	3823.66	kWh			PEin(II)_el (2050)	1818.59	kWh			PEin(II)_el (2050)	2528.78	kWh
	PEin(II)_el (utopian)	0	kWh			PEin(II)_el (utopian)	0	kWh			PEin(II)_el (utopian)	0	kWh			PEin(II)_el (utopian)	0	kWh			PEin(II)_el (utopian)	0	kWh
Water electrolysis reactor	PEin(III)_th	0	kWh		Water electrolysis reactor	PEin(III)_th	0	kWh		Water electrolysis reactor	PEin(III)_th	0	kWh		Water electrolysis reactor	PEin(III)_th	0	kWh		Water electrolysis reactor	PEin(III)_th	0	kWh
	PEin(III)_el (2025)	63427.3	kWh			PEin(III)_el (2025)	31678.5	kWh			PEin(III)_el (2025)	85715.8	kWh			PEin(III)_el (2025)	40767.7	kWh			PEin(III)_el (2025)	56688.2	kWh
	PEin(III)_el (2030)	52856.1	kWh			PEin(III)_el (2030)	26398.8	kWh			PEin(III)_el (2030)	71429.9	kWh			PEin(III)_el (2030)	33973.1	kWh			PEin(III)_el (2030)	47240.1	kWh
	PEin(III)_el (2050)	35237.4	kWh			PEin(III)_el (2050)	17599.2	kWh			PEin(III)_el (2050)	47619.9	kWh			PEin(III)_el (2050)	22648.7	kWh			PEin(III)_el (2050)	31493.4	kWh
	PEin(III)_el (utopian)	0	kWh			PEin(III)_el (utopian)	0	kWh			PEin(III)_el (utopian)	0	kWh			PEin(III)_el (utopian)	0	kWh			PEin(III)_el (utopian)	0	kWh
Energy balance (2025, PEF = 1.80)	PEin	73176.3	kWh		Energy balance (2025, PEF = 1.80)	PEin	39547.5	kWh		Energy balance (2025, PEF = 1.80)	PEin	97974.6	kWh		Energy balance (2025, PEF = 1.80)	PEin	49375	kWh		Energy balance (2025, PEF = 1.80)	PEin	66588.8	kWh
	PEout	48782.7	kWh			PEout	24364.3	kWh			PEout	65925.1	kWh			PEout	31354.9	kWh			PEout	43599.6	kWh
	Net energy balance	-24393.6	kWh			Net energy balance	-15183.1	kWh			Net energy balance	-32049.4	kWh			Net energy balance	-18020.1	kWh			Net energy balance	-22989.2	kWh
	Net energy ratio	0.666647	-			Net energy ratio	0.616078	-			Net energy ratio	0.67288	-			Net energy ratio	0.635036	-			Net energy ratio	0.654758	-
Energy balance (2030, PEF = 1.50)	PEin	61456.2	kWh		Energy balance (2030, PEF = 1.50)	PEin	33543.8	kWh		Energy balance (2030, PEF = 1.50)	PEin	82241.5	kWh		Energy balance (2030, PEF = 1.50)	PEin	41734.8	kWh		Energy balance (2030, PEF = 1.50)	PEin	56082.1	kWh
	PEout	48782.7	kWh			PEout	24364.3	kWh			PEout	65925.1	kWh			PEout	31354.9	kWh			PEout	43599.6	kWh
	Net energy balance	-12673.5	kWh			Net energy balance	-9179.45	kWh			Net energy balance	-16316.4	kWh			Net energy balance	-10379.9	kWh			Net energy balance	-12482.6	kWh
	Net energy ratio	0.79378	-			Net energy ratio	0.726344	-			Net energy ratio	0.801604	-			Net energy ratio	0.751289	-			Net energy ratio	0.777423	-
Energy balance (2050, PEF = 1.0)	PEin	41922.8	kWh		Energy balance (2050, PEF = 1.0)	PEin	23537.6	kWh		Energy balance (2050, PEF = 1.0)	PEin	56019.7	kWh		Energy balance (2050, PEF = 1.0)	PEin	29001.2	kWh		Energy balance (2050, PEF = 1.0)	PEin	38571	kWh
	PEout	48782.7	kWh			PEout	24364.3	kWh			PEout	65925.1	kWh			PEout	31354.9	kWh			PEout	43599.6	kWh
	Net energy balance	6859.87	kWh			Net energy balance	826.7	kWh			Net energy balance	9905.42	kWh			Net energy balance	2353.75	kWh			Net energy balance	5028.53	kWh
	Net energy ratio	1.16363	-			Net energy ratio	1.03512	-			Net energy ratio	1.17682	-			Net energy ratio	1.08116	-			Net energy ratio	1.13037	-
Energy balance (all electricity comes from curtailed or constrained renewable electricity, PEF = 0)	PEin	2856.07	kWh		Energy balance (all electricity comes from curtailed or constrained renewable electricity, PEF = 0)	PEin	3525.33	kWh		Energy balance (all electricity comes from curtailed or constrained renewable electricity, PEF = 0)	PEin	3576.13	kWh		Energy balance (all electricity comes from curtailed or constrained renewable electricity, PEF = 0)	PEin	3533.88	kWh		Energy balance (all electricity comes from curtailed or constrained renewable electricity, PEF = 0)	PEin	3548.84	kWh
	PEout	48782.7	kWh			PEout	24364.3	kWh			PEout	65925.1	kWh			PEout	31354.9	kWh			PEout	43599.6	kWh
	Net energy balance	45926.6	kWh			Net energy balance	20839	kWh			Net energy balance	62349	kWh			Net energy balance	27821	kWh			Net energy balance	40050.7	kWh
	Net energy ratio	17.0804	-			Net energy ratio	6.91122	-			Net energy ratio	18.4348	-			Net energy ratio	8.87267	-			Net energy ratio	12.2856	-
symbols	meaning
PEin(I)_th	primary thermal energy going into the conventional AD system
PEin(I)_el (2025)	primary electrical energy going into the conventional AD system in 2025 scenario
PEin(I)_el (2030)	primary electrical energy going into the conventional AD system in 2030 scenario
PEin(I)_el (2050)	primary electrical energy going into the conventional AD system in 2050 scenario
PEin(I)_el (utopian)	primary electrical energy going into the conventional AD system in a utopian scenario
PEin(II)_th	primary thermal energy going into the ex-situ biomethanation system
PEin(II)_el (2025)	primary electrical energy going into the ex-situ biomethanation system in 2025 scenario
PEin(II)_el (2030)	primary electrical energy going into the ex-situ biomethanation system in 2030 scenario
PEin(II)_el (2050)	primary electrical energy going into the ex-situ biomethanation system in 2050 scenario
PEin(II)_el (utopian)	primary electrical energy going into the ex-situ biomethanation system in a utopian scenario
PEin(III)_th	primary thermal energy going into the water electrolysis reactor
PEin(III)_el (2025)	primary electrical energy going into the water electrolysis reactor in 2025 scenario
PEin(III)_el (2030)	primary electrical energy going into the water electrolysis reactor in 2030 scenario
PEin(III)_el (2050)	primary electrical energy going into the water electrolysis reactor in 2050 scenario
PEin(III)_el (utopian)	primary electrical energy going into the water electrolysis reactor in a utopian scenario
PEout	total primary energy going out of the P2G-AD system
PEin	total primary energy going into the P2G-AD system
References:
Buttler, A., and Spliethoff, H. (2018). Current status of water electrolysis for energy storage, grid balancing and sector coupling via power-to-gas and power-to-liquids: A review. Renewable Sustainable Energy Rev. 82, 2440-2454. https://doi.org/10.1016/j.rser.2017.09.003.
Monlau, F., Sambusiti, C., Antoniou, N., Barakat, A., and Zabaniotou, A. (2015). A new concept for enhancing energy recovery from agricultural residues by coupling anaerobic digestion and pyrolysis process. Appl. Energy 148, 32-38. https://doi.org/10.1016/j.apenergy.2015.03.024.
Murphy, J.D., McKeogh, E., and Kiely, G. (2004). Technical/economic/environmental analysis of biogas utilisation. Appl. Energy 77, 407-427. https://doi.org/10.1016/j.apenergy.2003.07.005.
Vo, T.T.Q., Wall, D.M., Ring, D., Rajendran, K., and Murphy, J.D. (2018). Techno-economic analysis of biogas upgrading via amine scrubber, carbon capture and ex-situ methanation. Appl. Energy 212, 1191-1202. https://doi.org/10.1016/j.apenergy.2017.12.099.

## Sheet: MEC-AD
Items	Parameters	Assumption	References		Items	Parameters	Assumption	References		Items	Parameters	Assumption	References		Items	Parameters	Assumption	References		Items	Parameters	Assumption	References
Grass Silage	TS (%)	29.3			Cattle Slurry	TS (%)	8.75			Food Waste	TS (%)	32.8			Seaweed	TS (%)	17.66			Microalgae	TS (%)	94
	VS (%WS)	26.8				VS (%WS)	6.69				VS (%WS)	30.37				VS (%WS)	14.42				VS (%WS)	86.1
	BI (%)	90				BI (%)	61				BI (%)	86				BI (%)	78				BI (%)	62.7
	SMY (Nm3 CH4/kg VS)	0.4				SMY (Nm3 CH4/kg VS)	0.239				SMY (Nm3 CH4/kg VS)	0.534				SMY (Nm3 CH4/kg VS)	0.288				SMY (Nm3 CH4/kg VS)	0.357
MEC combined with AD system (single chamber)	Biodegradability index of feedstock (%) assume enhanced by 25% (with an upper limit of 95%)	95	(Feng et al., 2015)		MEC combined with AD system (single chamber)	Biodegradability index of feedstock (%) assume enhanced by 25% (with an upper limit of 95%)	76.25	(Feng et al., 2015)		MEC combined with AD system (single chamber)	Biodegradability index of feedstock (%) assume enhanced by 25% (with an upper limit of 95%)	95	(Feng et al., 2015)		MEC combined with AD system (single chamber)	Biodegradability index of feedstock (%) assume enhanced by 25% (with an upper limit of 95%)	95	(Feng et al., 2015)		MEC combined with AD system (single chamber)	Biodegradability index of feedstock (%) assume enhanced by 25% (with an upper limit of 95%)	78.375	(Feng et al., 2015)
	Feeding (feedstock and extra water) (t)	100				Feeding (feedstock and extra water) (t)	100				Feeding (feedstock and extra water) (t)	100				Feeding (feedstock and extra water) (t)	100				Feeding (feedstock and extra water) (t)	100
	Operational TS (%)	8				Operational TS (%)	8				Operational TS (%)	8				Operational TS (%)	8				Operational TS (%)	8
	Output biogas (%)	96% CH4 + 4% CO2				Output biogas (%)	96% CH4 + 4% CO2				Output biogas (%)	96% CH4 + 4% CO2				Output biogas (%)	96% CH4 + 4% CO2				Output biogas (%)	96% CH4 + 4% CO2
	Electrical energy requirement (kWhel/kg VS) for water electrolysis (assume 1 kg COD = 1 kg VS) with an operational voltage of 1 V	2.92	(Moreno et al., 2016)			Electrical energy requirement (kWhel/kg VS) for water electrolysis (assume 1 kg COD = 1 kg VS) with an operational voltage of 1 V	2.92	(Moreno et al., 2016)			Electrical energy requirement (kWhel/kg VS) for water electrolysis (assume 1 kg COD = 1 kg VS) with an operational voltage of 1 V	2.92	(Moreno et al., 2016)			Electrical energy requirement (kWhel/kg VS) for water electrolysis (assume 1 kg COD = 1 kg VS) with an operational voltage of 1 V	2.92	(Moreno et al., 2016)			Electrical energy requirement (kWhel/kg VS) for water electrolysis (assume 1 kg COD = 1 kg VS) with an operational voltage of 1 V	2.92	(Moreno et al., 2016)
	Thermal energy requirement (kWhth/t wet weight feed-in)	28.6	(Murphy et al., 2004)			Thermal energy requirement (kWhth/t wet weight feed-in)	28.6	(Murphy et al., 2004)			Thermal energy requirement (kWhth/t wet weight feed-in)	28.6	(Murphy et al., 2004)			Thermal energy requirement (kWhth/t wet weight feed-in)	28.6	(Murphy et al., 2004)			Thermal energy requirement (kWhth/t wet weight feed-in)	28.6	(Murphy et al., 2004)
	Electrical energy requirement ( kWhel/t wet weight feed-in)	10	(Murphy et al., 2004)			Electrical energy requirement ( kWhel/t wet weight feed-in)	10	(Murphy et al., 2004)			Electrical energy requirement ( kWhel/t wet weight feed-in)	10	(Murphy et al., 2004)			Electrical energy requirement ( kWhel/t wet weight feed-in)	10	(Murphy et al., 2004)			Electrical energy requirement ( kWhel/t wet weight feed-in)	10	(Murphy et al., 2004)
	LHV (kWhel/Nm3 CH4)	10	(Monlau et al., 2015)			LHV (kWhel/Nm3 CH4)	10	(Monlau et al., 2015)			LHV (kWhel/Nm3 CH4)	10	(Monlau et al., 2015)			LHV (kWhel/Nm3 CH4)	10	(Monlau et al., 2015)			LHV (kWhel/Nm3 CH4)	10	(Monlau et al., 2015)
Primary energy factor	2025	1.8			Primary energy factor (PEF)	2025	1.8			Primary energy factor (PEF)	2025	1.8			Primary energy factor (PEF)	2025	1.8			Primary energy factor (PEF)	2025	1.8
	2030	1.5				2030	1.5				2030	1.5				2030	1.5				2030	1.5
	2050	1				2050	1				2050	1				2050	1				2050	1
	utopian (constrained or curtailed)	0				utopian (constrained or curtailed)	0				utopian (constrained or curtailed)	0				utopian (constrained or curtailed)	0				utopian (constrained or curtailed)	0
Calculation					Calculation					Calculation					Calculation					Calculation
Single chamber reactor	feeding (feedstock and extra water)	100	t		Single chamber reactor	feeding (feedstock and extra water)	100	t		Single chamber reactor	feeding (feedstock and extra water)	100	t		Single chamber reactor	feeding (feedstock and extra water)	100	t		Single chamber reactor	feeding (feedstock and extra water)	100	t
	biogas production	5149.29	Nm3			biogas production	3045.54	Nm3			biogas production	7282.43	Nm3			biogas production	3818.87	Nm3			biogas production	5449.95	Nm3
	CH4	4943.31	Nm3			CH4	2923.72	Nm3			CH4	6991.13	Nm3			CH4	3666.11	Nm3			CH4	5231.95	Nm3
		3.53094	t				2.08837	t				4.99366	t				2.61865	t				3.73711	t
	CO2	205.971	Nm3			CO2	121.822	Nm3			CO2	291.297	Nm3			CO2	152.755	Nm3			CO2	217.998	Nm3
		0.404587	t				0.239293	t				0.572191	t				0.300054	t				0.42821	t
	digestate	96.0645	t			digestate	97.6723	t			digestate	94.4341	t			digestate	97.0813	t			digestate	95.8347	t
	PEout	49433.1	kWh			PEout	29237.2	kWh			PEout	69911.3	kWh			PEout	36661.1	kWh			PEout	52319.5	kWh
	PEin(I)_th	0	kWh			PEin(I)_th	0	kWh			PEin(I)_th	0	kWh			PEin(I)_th	0	kWh			PEin(I)_th	0	kWh
	PEin(I)_el (2025)	36537.3	kWh			PEin(I)_el (2025)	24513.4	kWh			PEin(I)_el (2025)	36986.2	kWh			PEin(I)_el (2025)	32617	kWh			PEin(I)_el (2025)	30185.5	kWh
	PEin(I)_el (2030)	30447.7	kWh			PEin(I)_el (2030)	20427.8	kWh			PEin(I)_el (2030)	30821.8	kWh			PEin(I)_el (2030)	27180.8	kWh			PEin(I)_el (2030)	25154.6	kWh
	PEin(I)_el (2050)	20298.5	kWh			PEin(I)_el (2050)	13618.5	kWh			PEin(I)_el (2050)	20547.9	kWh			PEin(I)_el (2050)	18120.5	kWh			PEin(I)_el (2050)	16769.7	kWh
	PEin(I)_el (utopian)	0	kWh			PEin(I)_el (utopian)	0	kWh			PEin(I)_el (utopian)	0	kWh			PEin(I)_el (utopian)	0	kWh			PEin(I)_el (utopian)	0	kWh
	PEin(II)_th	3495.56	kWh			PEin(II)_th	3495.56	kWh			PEin(II)_th	3495.56	kWh			PEin(II)_th	3495.56	kWh			PEin(II)_th	3495.56	kWh
	PEin(II)_el (2025)	1800	kWh			PEin(II)_el (2025)	1800	kWh			PEin(II)_el (2025)	1800	kWh			PEin(II)_el (2025)	1800	kWh			PEin(II)_el (2025)	1800	kWh
	PEin(II)_el (2030)	1500	kWh			PEin(II)_el (2030)	1500	kWh			PEin(II)_el (2030)	1500	kWh			PEin(II)_el (2030)	1500	kWh			PEin(II)_el (2030)	1500	kWh
	PEin(II)_el (2050)	1000	kWh			PEin(II)_el (2050)	1000	kWh			PEin(II)_el (2050)	1000	kWh			PEin(II)_el (2050)	1000	kWh			PEin(II)_el (2050)	1000	kWh
	PEin(II)_el (utopian)	0	kWh			PEin(II)_el (utopian)	0	kWh			PEin(II)_el (utopian)	0	kWh			PEin(II)_el (utopian)	0	kWh			PEin(II)_el (utopian)	0	kWh
Energy balance (2025, PEF = 1.80)	PEin	41832.8	kWh		Energy balance (2025, PEF = 1.80)	PEin	29808.9	kWh		Energy balance (2025, PEF = 1.80)	PEin	42281.8	kWh		Energy balance (2025, PEF = 1.80)	PEin	37912.5	kWh		Energy balance (2025, PEF = 1.80)	PEin	35481	kWh
	PEout	49433.1	kWh			PEout	29237.2	kWh			PEout	69911.3	kWh			PEout	36661.1	kWh			PEout	52319.5	kWh
	Net energy balance	7600.32	kWh			Net energy balance	-571.727	kWh			Net energy balance	27629.5	kWh			Net energy balance	-1251.37	kWh			Net energy balance	16838.4	kWh
	Net energy ratio	1.18168	-			Net energy ratio	0.98082	-			Net energy ratio	1.65346	-			Net energy ratio	0.966993	-			Net energy ratio	1.47458	-
Energy balance (2030, PEF = 1.50)	PEin	35443.3	kWh		Energy balance (2030, PEF = 1.50)	PEin	25423.4	kWh		Energy balance (2030, PEF = 1.50)	PEin	35817.4	kWh		Energy balance (2030, PEF = 1.50)	PEin	32176.4	kWh		Energy balance (2030, PEF = 1.50)	PEin	30150.1	kWh
	PEout	49433.1	kWh			PEout	29237.2	kWh			PEout	69911.3	kWh			PEout	36661.1	kWh			PEout	52319.5	kWh
	Net energy balance	13989.9	kWh			Net energy balance	3813.84	kWh			Net energy balance	34093.9	kWh			Net energy balance	4484.79	kWh			Net energy balance	22169.4	kWh
	Net energy ratio	1.39471	-			Net energy ratio	1.15001	-			Net energy ratio	1.95188	-			Net energy ratio	1.13938	-			Net energy ratio	1.7353	-
Energy balance (2050, PEF = 1.0)	PEin	24794	kWh		Energy balance (2050, PEF = 1.0)	PEin	18114.1	kWh		Energy balance (2050, PEF = 1.0)	PEin	25043.5	kWh		Energy balance (2050, PEF = 1.0)	PEin	22616.1	kWh		Energy balance (2050, PEF = 1.0)	PEin	21265.3	kWh
	PEout	49433.1	kWh			PEout	29237.2	kWh			PEout	69911.3	kWh			PEout	36661.1	kWh			PEout	52319.5	kWh
	Net energy balance	24639.1	kWh			Net energy balance	11123.1	kWh			Net energy balance	44867.8	kWh			Net energy balance	14045.1	kWh			Net energy balance	31054.2	kWh
	Net energy ratio	1.99375	-			Net energy ratio	1.61406	-			Net energy ratio	2.7916	-			Net energy ratio	1.62102	-			Net energy ratio	2.46033	-
Energy balance (all electricity comes from curtailed or constrained renewable electricity, PEF = 0)	PEin	3495.56	kWh		Energy balance (all electricity comes from curtailed or constrained renewable electricity, PEF = 0)	PEin	3495.56	kWh		Energy balance (all electricity comes from curtailed or constrained renewable electricity, PEF = 0)	PEin	3495.56	kWh		Energy balance (all electricity comes from curtailed or constrained renewable electricity, PEF = 0)	PEin	3495.56	kWh		Energy balance (all electricity comes from curtailed or constrained renewable electricity, PEF = 0)	PEin	3495.56	kWh
	PEout	49433.1	kWh			PEout	29237.2	kWh			PEout	69911.3	kWh			PEout	36661.1	kWh			PEout	52319.5	kWh
	Net energy balance	45937.6	kWh			Net energy balance	25741.7	kWh			Net energy balance	66415.7	kWh			Net energy balance	33165.6	kWh			Net energy balance	48823.9	kWh
	Net energy ratio	14.1417	-			Net energy ratio	8.36411	-			Net energy ratio	20.0001	-			Net energy ratio	10.4879	-			Net energy ratio	14.9674	-
symbols	meaning
PEin(I)_th	primary thermal energy going into the conventional AD system
PEin(I)_el (2025)	primary electrical energy going into the conventional AD system in 2025 scenario
PEin(I)_el (2030)	primary electrical energy going into the conventional AD system in 2030 scenario
PEin(I)_el (2050)	primary electrical energy going into the conventional AD system in 2050 scenario
PEin(I)_el (utopian)	primary electrical energy going into the conventional AD system in a utopian scenario
PEin(II)_th	primary thermal energy going into the MEC system
PEin(II)_el (2025)	primary electrical energy going into the MEC system in 2025 scenario
PEin(II)_el (2030)	primary electrical energy going into the MEC system in 2030 scenario
PEin(II)_el (2050)	primary electrical energy going into the MEC system in 2050 scenario
PEin(II)_el (utopian)	primary electrical energy going into the MEC system in a utopian scenario
PEout	total primary energy going out of the MEC-AD system
PEin	total primary energy going into the MEC-AD system
References:
Feng, Y., Zhang, Y., Chen, S., and Quan, X. (2015). Enhanced production of methane from waste activated sludge by the combination of high-solid anaerobic digestion and microbial electrolysis cell with iron–graphite electrode. Chem. Eng. J. 259, 787-794. 10.1016/j.cej.2014.08.048.
Monlau, F., Sambusiti, C., Antoniou, N., Barakat, A., and Zabaniotou, A. (2015). A new concept for enhancing energy recovery from agricultural residues by coupling anaerobic digestion and pyrolysis process. Appl. Energy 148, 32-38. https://doi.org/10.1016/j.apenergy.2015.03.024.
Moreno, R., San-Martín, M.I., Escapa, A., and Morán, A. (2016). Domestic wastewater treatment in parallel with methane production in a microbial electrolysis cell. Renewable Energy 93, 442-448. https://doi.org/10.1016/j.renene.2016.02.083.
Murphy, J.D., McKeogh, E., and Kiely, G. (2004). Technical/economic/environmental analysis of biogas utilisation. Appl. Energy 77, 407-427. https://doi.org/10.1016/j.apenergy.2003.07.005.

## Sheet: AD-MES
Items	Parameters	Assumption	References		Items	Parameters	Assumption	References		Items	Parameters	Assumption	References		Items	Parameters	Assumption	References		Items	Parameters	Assumption	References
Grass Silage	TS (%)	29.3			Cattle Slurry	TS (%)	8.75			Food Waste	TS (%)	32.8			Seaweed	TS (%)	17.66			Microalgae	TS (%)	94
	VS (%WS)	26.8				VS (%WS)	6.69				VS (%WS)	30.37				VS (%WS)	14.42				VS (%WS)	86.1
	BI (%)	90				BI (%)	61				BI (%)	86				BI (%)	78				BI (%)	62.7
	SMY (Nm3 CH4/kg VS)	0.4				SMY (Nm3 CH4/kg VS)	0.239				SMY (Nm3 CH4/kg VS)	0.534				SMY (Nm3 CH4/kg VS)	0.288				SMY (Nm3 CH4/kg VS)	0.357
Conventional AD system	Feeding (feedstock and extra water) (t)	100			Conventional AD system	Feeding (feedstock and extra water) (t)	100			Conventional AD system	Feeding (feedstock and extra water) (t)	100			Conventional AD system	Feeding (feedstock and extra water) (t)	100			Conventional AD system	Feeding (feedstock and extra water) (t)	100
	Operational TS (%)	8				Operational TS (%)	8				Operational TS (%)	8				Operational TS (%)	8				Operational TS (%)	8
	Output biogas (%)	60% CH4 + 40% CO2				Output biogas (%)	60% CH4 + 40% CO2				Output biogas (%)	60% CH4 + 40% CO2				Output biogas (%)	60% CH4 + 40% CO2				Output biogas (%)	60% CH4 + 40% CO2
	Thermal energy requirement (kWhth/t wet weight feed-in)	28.6	(Murphy et al., 2004)			Thermal energy requirement (kWhth/t wet weight feed-in)	28.6	(Murphy et al., 2004)			Thermal energy requirement (kWhth/t wet weight feed-in)	28.6	(Murphy et al., 2004)			Thermal energy requirement (kWhth/t wet weight feed-in)	28.6	(Murphy et al., 2004)			Thermal energy requirement (kWhth/t wet weight feed-in)	28.6	(Murphy et al., 2004)
	Electrical energy requirement (kWhel/t wet weight feed-in)	10	(Murphy et al., 2004)			Electrical energy requirement ( kWhel/t wet weight feed-in)	10	(Murphy et al., 2004)			Electrical energy requirement ( kWhel/t wet weight feed-in)	10	(Murphy et al., 2004)			Electrical energy requirement ( kWhel/t wet weight feed-in)	10	(Murphy et al., 2004)			Electrical energy requirement ( kWhel/t wet weight feed-in)	10	(Murphy et al., 2004)
Two chamber microbial electrosynthesis reactor	Output biogas (%) (assuming CO2 is totally converted to CH4 by bioreaction )	96% CH4 + 4% H2			Two chamber microbial electrosynthesis reactor	Output biogas (%) (assuming CO2 is totally converted to CH4 by bioreaction )	96% CH4 + 4% H2			Two chamber microbial electrosynthesis reactor	Output biogas (%) (assuming CO2 is totally converted to CH4 by bioreaction )	96% CH4 + 4% H2			Two chamber microbial electrosynthesis reactor	Output biogas (%) (assuming CO2 is totally converted to CH4 by bioreaction )	96% CH4 + 4% H2			Two chamber microbial electrosynthesis reactor	Output biogas (%) (assuming CO2 is totally converted to CH4 by bioreaction )	96% CH4 + 4% H2
	Conversion efficiency of CO2 (%) 4H2 + CO2 = CH4 + 2H2O	100				Conversion efficiency of CO2 (%) 4H2 + CO2 = CH4 + 2H2O	100				Conversion efficiency of CO2 (%) 4H2 + CO2 = CH4 + 2H2O	100				Conversion efficiency of CO2 (%) 4H2 + CO2 = CH4 + 2H2O	100				Conversion efficiency of CO2 (%) 4H2 + CO2 = CH4 + 2H2O	100
	LHV (kWhel/Nm3 CH4)	10	(Monlau et al., 2015)			LHV (kWhel/Nm3 CH4)	10	(Monlau et al., 2015)			LHV (kWhel/Nm3 CH4)	10	(Monlau et al., 2015)			LHV (kWhel/Nm3 CH4)	10	(Monlau et al., 2015)			LHV (kWhel/Nm3 CH4)	10	(Monlau et al., 2015)
	Electrical energy requirement (assuming a FE of 90% and an operational voltage of 3.0 V) (kWhel/kg CH4)	14.89	(Prévoteau et al., 2020)			Electrical energy requirement (assuming a FE of 90% and an operational voltage of 3.0 V) (kWhel/kg CH4) a	14.89	(Prévoteau et al., 2020)			Electrical energy requirement (assuming a FE of 90% and an operational voltage of 3.0 V) (kWhel/kg CH4) a	14.89	(Prévoteau et al., 2020)			Electrical energy requirement (assuming a FE of 90% and an operational voltage of 3.0 V) (kWhel/kg CH4) a	14.89	(Prévoteau et al., 2020)			Electrical energy requirement (assuming a FE of 90% and an operational voltage of 3.0 V) (kWhel/kg CH4) a	14.89	(Prévoteau et al., 2020)
Primary energy factor (PEF)	2025	1.8			Primary energy factor (PEF)	2025	1.8			Primary energy factor (PEF)	2025	1.8			Primary energy factor (PEF)	2025	1.8			Primary energy factor (PEF)	2025	1.8
	2030	1.5				2030	1.5				2030	1.5				2030	1.5				2030	1.5
	2050	1				2050	1				2050	1				2050	1				2050	1
	utopian (constrained or curtailed)	0				utopian (constrained or curtailed)	0				utopian (constrained or curtailed)	0				utopian (constrained or curtailed)	0				utopian (constrained or curtailed)	0
Calculation					Calculation					Calculation					Calculation					Calculation
Conventional AD system	feeding (feedstock and extra water)	100	t		Conventional AD system	feeding (feedstock and extra water)	100	t		Conventional AD system	feeding (feedstock and extra water)	100	t		Conventional AD system	feeding (feedstock and extra water)	100	t		Conventional AD system	feeding (feedstock and extra water)	100	t
	AD biogas production	4878.27	Nm3			AD biogas production	2436.43	Nm3			AD biogas production	6592.51	Nm3			AD biogas production	3135.49	Nm3			AD biogas production	4359.96	Nm3
	added water	0	t			added water	0	t			added water	0	t			added water	0	t			added water	0	t
	CH4	2926.96	Nm3			CH4	1461.86	Nm3			CH4	3955.51	Nm3			CH4	1881.3	Nm3			CH4	2615.97	Nm3
		2.09069	t				1.04419	t				2.82536	t				1.34378	t				1.86855	t
	CO2	1951.31	Nm3			CO2	974.574	Nm3			CO2	2637	Nm3			CO2	1254.2	Nm3			CO2	1743.98	Nm3
		3.83293	t				1.91434	t				5.17983	t				2.4636	t				3.42568	t
	digestate	94.0764	t			digestate	97.0415	t			digestate	91.9948	t			digestate	96.1926	t			digestate	94.7058	t
	PEin(I)_th	3495.56	kWh			PEin(I)_th	3495.56	kWh			PEin(I)_th	3495.56	kWh			PEin(I)_th	3495.56	kWh			PEin(I)_th	3495.56	kWh
	PEin(I)_el (2025)	1800	kWh			PEin(I)_el (2025)	1800	kWh			PEin(I)_el (2025)	1800	kWh			PEin(I)_el (2025)	1800	kWh			PEin(I)_el (2025)	1800	kWh
	PEin(I)_el (2030)	1500	kWh			PEin(I)_el (2030)	1500	kWh			PEin(I)_el (2030)	1500	kWh			PEin(I)_el (2030)	1500	kWh			PEin(I)_el (2030)	1500	kWh
	PEin(I)_el (2050)	1000	kWh			PEin(I)_el (2050)	1000	kWh			PEin(I)_el (2050)	1000	kWh			PEin(I)_el (2050)	1000	kWh			PEin(I)_el (2050)	1000	kWh
	PEin(I)_el (utopian)	0	kWh			PEin(I)_el (utopian)	0	kWh			PEin(I)_el (utopian)	0	kWh			PEin(I)_el (utopian)	0	kWh			PEin(I)_el (utopian)	0	kWh
Two chamber microbial electrosynthesis reactor	CH4 (upgraded)	1951.31	Nm3		Two chamber microbial electrosynthesis reactor	CH4 (upgraded)	974.574	Nm3		Two chamber microbial electrosynthesis reactor	CH4 (upgraded)	2637	Nm3		Two chamber microbial electrosynthesis reactor	CH4 (upgraded)	1254.2	Nm3		Two chamber microbial electrosynthesis reactor	CH4 (upgraded)	1743.98	Nm3
		1.39379	t				0.696124	t				1.88357	t				0.895855	t				1.2457	t
	CH4 (total)	4878.27	Nm3			CH4 (total)	2436.43	Nm3			CH4 (total)	6592.51	Nm3			CH4 (total)	3135.49	Nm3			CH4 (total)	4359.96	Nm3
		3.48448	t				1.74031	t				4.70894	t				2.23964	t				3.11426	t
	H2O (generated)	3902.62	Nm3			H2O (generated)	1949.15	Nm3			H2O (generated)	5274.01	Nm3			H2O (generated)	2508.39	Nm3			H2O (generated)	3487.97	Nm3
		3.13603	t				1.56628	t				4.23804	t				2.01567	t				2.80283	t
	H2 (consumed)	7805.23	Nm3			H2 (consumed)	3898.29	Nm3			H2 (consumed)	10548	Nm3			H2 (consumed)	5016.79	Nm3			H2 (consumed)	6975.93	Nm3
		0.696896	t				0.348062	t				0.941787	t				0.447928	t				0.622851	t
	H2 (residue)	203.261	Nm3			H2 (residue)	101.518	Nm3			H2 (residue)	274.688	Nm3			H2 (residue)	130.646	Nm3			H2 (residue)	181.665	Nm3
		0.0181483	t				0.00906412	t				0.0245257	t				0.0116648	t				0.0162201	t
	H2 (total)	8008.49	Nm3			H2 (total)	3999.81	Nm3			H2 (total)	10822.7	Nm3			H2 (total)	5147.43	Nm3			H2 (total)	7157.6	Nm3
		0.715044	t				0.357126	t				0.966313	t				0.459592	t				0.639071	t
	PEout	48782.7	kWh			PEout	24364.3	kWh			PEout	65925.1	kWh			PEout	31354.9	kWh			PEout	43599.6	kWh
	PEin(II)_th	0	kWh			PEin(II)_th	0	kWh			PEin(II)_th	0	kWh			PEin(II)_th	0	kWh			PEin(II)_th	0	kWh
	PEin(II)_el (2025)	37356.4	kWh			PEin(II)_el (2025)	18657.5	kWh			PEin(II)_el (2025)	50483.6	kWh			PEin(II)_el (2025)	24010.7	kWh			PEin(II)_el (2025)	33387.3	kWh
	PEin(II)_el (2030)	31130.3	kWh			PEin(II)_el (2030)	15547.9	kWh			PEin(II)_el (2030)	42069.6	kWh			PEin(II)_el (2030)	20008.9	kWh			PEin(II)_el (2030)	27822.8	kWh
	PEin(II)_el (2050)	20753.6	kWh			PEin(II)_el (2050)	10365.3	kWh			PEin(II)_el (2050)	28046.4	kWh			PEin(II)_el (2050)	13339.3	kWh			PEin(II)_el (2050)	18548.5	kWh
	PEin(II)_el (utopian)	0	kWh			PEin(II)_el (utopian)	0	kWh			PEin(II)_el (utopian)	0	kWh			PEin(II)_el (utopian)	0	kWh			PEin(II)_el (utopian)	0	kWh
Energy balance (2025, PEF = 1.80)	PEin	42652	kWh		Energy balance (2025, PEF = 1.80)	PEin	23953.1	kWh		Energy balance (2025, PEF = 1.80)	PEin	55779.1	kWh		Energy balance (2025, PEF = 1.80)	PEin	29306.3	kWh		Energy balance (2025, PEF = 1.80)	PEin	38682.9	kWh
	PEout	48782.7	kWh			PEout	24364.3	kWh			PEout	65925.1	kWh			PEout	31354.9	kWh			PEout	43599.6	kWh
	Net energy balance	6130.75	kWh			Net energy balance	411.27	kWh			Net energy balance	10146	kWh			Net energy balance	2048.66	kWh			Net energy balance	4916.71	kWh
	Net energy ratio	1.14374	-			Net energy ratio	1.01717	-			Net energy ratio	1.1819	-			Net energy ratio	1.06991	-			Net energy ratio	1.1271	-
Energy balance (2030, PEF = 1.50)	PEin	36125.9	kWh		Energy balance (2030, PEF = 1.50)	PEin	20543.5	kWh		Energy balance (2030, PEF = 1.50)	PEin	47065.2	kWh		Energy balance (2030, PEF = 1.50)	PEin	25004.5	kWh		Energy balance (2030, PEF = 1.50)	PEin	32818.3	kWh
	PEout	48782.7	kWh			PEout	24364.3	kWh			PEout	65925.1	kWh			PEout	31354.9	kWh			PEout	43599.6	kWh
	Net energy balance	12656.8	kWh			Net energy balance	3820.86	kWh			Net energy balance	18859.9	kWh			Net energy balance	6350.45	kWh			Net energy balance	10781.3	kWh
	Net energy ratio	1.35035	-			Net energy ratio	1.18599	-			Net energy ratio	1.40072	-			Net energy ratio	1.25397	-			Net energy ratio	1.32851	-
Energy balance (2050, PEF = 1.0)	PEin	25249.1	kWh		Energy balance (2050, PEF = 1.0)	PEin	14860.8	kWh		Energy balance (2050, PEF = 1.0)	PEin	32542	kWh		Energy balance (2050, PEF = 1.0)	PEin	17834.8	kWh		Energy balance (2050, PEF = 1.0)	PEin	23044.1	kWh
	PEout	48782.7	kWh			PEout	24364.3	kWh			PEout	65925.1	kWh			PEout	31354.9	kWh			PEout	43599.6	kWh
	Net energy balance	23533.6	kWh			Net energy balance	9503.5	kWh			Net energy balance	33383.1	kWh			Net energy balance	13520.1	kWh			Net energy balance	20555.5	kWh
	Net energy ratio	1.93206	-			Net energy ratio	1.6395	-			Net energy ratio	2.02585	-			Net energy ratio	1.75807	-			Net energy ratio	1.89201	-
Energy balance (all electricity comes from curtailed or constrained renewable electricity, PEF = 0)	PEin	3495.56	kWh		Energy balance (all electricity comes from curtailed or constrained renewable electricity, PEF = 0)	PEin	3495.56	kWh		Energy balance (all electricity comes from curtailed or constrained renewable electricity, PEF = 0)	PEin	3495.56	kWh		Energy balance (all electricity comes from curtailed or constrained renewable electricity, PEF = 0)	PEin	3495.56	kWh		Energy balance (all electricity comes from curtailed or constrained renewable electricity, PEF = 0)	PEin	3495.56	kWh
	PEout	48782.7	kWh			PEout	24364.3	kWh			PEout	65925.1	kWh			PEout	31354.9	kWh			PEout	43599.6	kWh
	Net energy balance	45287.2	kWh			Net energy balance	20868.8	kWh			Net energy balance	62429.6	kWh			Net energy balance	27859.4	kWh			Net energy balance	40104	kWh
	Net energy ratio	13.9556	-			Net energy ratio	6.97009	-			Net energy ratio	18.8597	-			Net energy ratio	8.96994	-			Net energy ratio	12.4729	-
symbols	meaning
PEin(I)_th	primary thermal energy going into the conventional AD system
PEin(I)_el (2025)	primary electrical energy going into the conventional AD system in 2025 scenario
PEin(I)_el (2030)	primary electrical energy going into the conventional AD system in 2030 scenario
PEin(I)_el (2050)	primary electrical energy going into the conventional AD system in 2050 scenario
PEin(I)_el (utopian)	primary electrical energy going into the conventional AD system in a utopian scenario
PEin(II)_th	primary thermal energy going into the MES system
PEin(II)_el (2025)	primary electrical energy going into the MES system in 2025 scenario
PEin(II)_el (2030)	primary electrical energy going into the MES system in 2030 scenario
PEin(II)_el (2050)	primary electrical energy going into the MES system in 2050 scenario
PEin(II)_el (utopian)	primary electrical energy going into the MES system in a utopian scenario
PEout	total primary energy going out of the AD-MES system
PEin	total primary energy going into the AD-MES system
References:
Monlau, F., Sambusiti, C., Antoniou, N., Barakat, A., and Zabaniotou, A. (2015). A new concept for enhancing energy recovery from agricultural residues by coupling anaerobic digestion and pyrolysis process. Appl. Energy 148, 32-38. https://doi.org/10.1016/j.apenergy.2015.03.024.
Murphy, J.D., McKeogh, E., and Kiely, G. (2004). Technical/economic/environmental analysis of biogas utilisation. Appl. Energy 77, 407-427. https://doi.org/10.1016/j.apenergy.2003.07.005.
Prévoteau, A., Carvajal-Arroyo, J.M., Ganigué, R., and Rabaey, K. (2020). Microbial electrosynthesis from CO2: forever a promise? Curr. Opin. Biotechnol. 62, 48-57. https://doi.org/10.1016/j.copbio.2019.08.014.

## Sheet: Carbon Conversion Efficiency_GS
Feeding (feedstock and extra water)	100	t/day
Operational TS	8	%
carbon percentage in grass silage	46.2725	%
total carbon in feeding	3385.95	kg/day
GS_TS	29.3	%
GS_VS	26.8	%wwt
GS_BI	90	%
GS_Ultimate analysis	C30H50O23	-
GS_SMY	0.4	Nm3 CH4/kg VS
GS_reference	(Wall et al., 2013)
Conventional AD system			MEC-AD
final CH4	2926.96	Nm3	final CH4	4943.31	Nm3
	2.09069	t		3.53	t
final CO2	121.96	Nm3	final CO2	205.971	Nm3
	0.24	t		0.404587	t
digestate	97.04	t	digestate	96.06	t
carbon flowing into CH4	1568.01	kg	carbon flowing into CH4	2647.5	kg
	46.3095	%		78.1908	%
carbon flowing into CO2	65.4545	kg	carbon flowing into CO2	110.342	kg
	1.93312	%		3.25882	%
carbon flowing into digestate	1752.48	kg	carbon flowing into digestate	628.104	kg
	51.7574	%		18.5503	%
P2G-AD			AD-MES
final CH4	4878.27	Nm3	final CH4	4878.27	Nm3
	3.48448	t		3.48448	t
final CO2	0	Nm3	final CO2	0	Nm3
	0	t		0	t
digestate	94.08	t	digestate	94.08	t
carbon flowing into CH4	2613.36	kg	carbon flowing into CH4	2613.36	kg
	77.1825	%		77.1825	%
carbon flowing into CO2	0	kg	carbon flowing into CO2	0	kg
	0	%		0	%
carbon flowing into digestate	772.587	kg	carbon flowing into digestate	772.587	kg
	22.8175	%		22.8175	%
References
Wall, D.M., O’Kiely, P., and Murphy, J.D. (2013). The potential for biomethane from grass and slurry to satisfy renewable energy targets. Bioresour. Technol. 149, 425-431. https://doi.org/10.1016/j.biortech.2013.09.094.

## Sheet: AD-Water scrubber
Items	Parameters	Assumption	References
Grass Silage	TS (%)	29.3
	VS (%WS)	26.8
	BI (%)	90
	SMY (Nm3 CH4/kg VS)	0.4
Conventional AD system	Feeding (feedstock and extra water) (t)	100
	Operational TS (%)	8
	Output biogas (%)	60% CH4 + 40% CO2
	Thermal energy requirement (kWhth/t wet weight feed-in)	28.6	(Murphy et al., 2004)
	Electrical energy requirement ( kWhel/t wet weight feed-in)	10	(Murphy et al., 2004)
water scrubber system	Output biogas (%)	96% CH4 + 4% CO2
	LHV (kWhel/Nm3 CH4)	10	(Monlau et al., 2015)
	Thermal energy requirement (kWhth/Nm3 biogas input)	0	(Wellinger et al., 2013)
	Electrical energy requirement ( kWhel/Nm3 biogas input)	0.25	(Wellinger et al., 2013)
Primary energy factor	2025	1.8
	2030	1.5
	2050	1
	utopian (constrained or curtailed)	0
Calculation
Conventional AD system	feeding (feedstock and extra water)	100	t
	AD biogas production	4878.27	Nm3
	CH4	2926.96	Nm3
		2.09069	t
	CO2	1951.31	Nm3
		3.83293	t
	digestate	94.0764	t
	PEin(I)_th	3495.56	kWh
	PEin(I)_el (2025)	1800	kWh
	PEin(I)_el (2030)	1500	kWh
	PEin(I)_el (2050)	1000	kWh
	PEin(I)_el (utopian)	0	kWh
Water scrubber system	CH4	2926.96	Nm3
		2.09069	t
	CO2	121.957	Nm3
		0.239558	t
	PEout	29269.6	kWh
	PEin(II)_th	0	kWh
	PEin(II)_el (2025)	2195.22	kWh
	PEin(II)_el (2030)	1829.35	kWh
	PEin(II)_el (2050)	1219.57	kWh
	PEin(II)_el (utopian)	0	kWh
Energy balance (2025, PEF = 1.80)	PEin	7490.78	kWh
	PEout	29269.6	kWh
	Net energy balance	21778.8	kWh
	Net energy ratio	3.90742	-
Energy balance (2030, PEF = 1.50)	PEin	6824.91	kWh
	PEout	29269.6	kWh
	Net energy balance	22444.7	kWh
	Net energy ratio	4.28865	-
Energy balance (2050, PEF = 1.0)	PEin	5715.12	kWh
	PEout	29269.6	kWh
	Net energy balance	23554.5	kWh
	Net energy ratio	5.12143	-
Energy balance (all electricity comes from curtailed or constrained renewable electricity, PEF = 0)	PEin	3495.56	kWh
	PEout	29269.6	kWh
	Net energy balance	25774.1	kWh
	Net energy ratio	8.37338	-
symbols	meaning
PEin(I)_th	primary thermal energy going into the conventional AD system
PEin(I)_el (2025)	primary electrical energy going into the conventional AD system in 2025 scenario
PEin(I)_el (2030)	primary electrical energy going into the conventional AD system in 2030 scenario
PEin(I)_el (2050)	primary electrical energy going into the conventional AD system in 2050 scenario
PEin(I)_el (utopian)	primary electrical energy going into the conventional AD system in a utopian scenario
PEin(II)_th	primary thermal energy going into the amine scrubbing system
PEin(II)_el (2025)	primary electrical energy going into the amine scrubbing system in 2025 scenario
PEin(II)_el (2030)	primary electrical energy going into the amine scrubbing system in 2030 scenario
PEin(II)_el (2050)	primary electrical energy going into the amine scrubbing system in 2050 scenario
PEin(II)_el (utopian)	primary electrical energy going into the amine scrubbing system in a utopian scenario
PEout	total primary energy going out of the AD-amine scrubbing system
PEin	total primary energy going into the AD-amine scrubbing system
References:
Monlau, F., Sambusiti, C., Antoniou, N., Barakat, A., and Zabaniotou, A. (2015). A new concept for enhancing energy recovery from agricultural residues by coupling anaerobic digestion and pyrolysis process. Appl. Energy 148, 32-38. https://doi.org/10.1016/j.apenergy.2015.03.024.
Murphy, J.D., McKeogh, E., and Kiely, G. (2004). Technical/economic/environmental analysis of biogas utilisation. Appl. Energy 77, 407-427. https://doi.org/10.1016/j.apenergy.2003.07.005.
Wellinger, A., Murphy, J., and Baxter, D. (2013). Organisations supporting IEA Bioenergy Task 37 – Energy from Biogas. In The Biogas Handbook, A. Wellinger, J. Murphy, and D. Baxter, eds. (Woodhead Publishing).

## Sheet: AD-Membrane separation
Items	Parameters	Assumption	References
Grass Silage	TS (%)	29.3
	VS (%WS)	26.8
	BI (%)	90
	SMY (Nm3 CH4/kg VS)	0.4
Conventional AD system	Feeding (feedstock and extra water) (t)	100
	Operational TS (%)	8
	Output biogas (%)	60% CH4 + 40% CO2
	Thermal energy requirement (kWhth/t wet weight feed-in)	28.6	(Murphy et al., 2004)
	Electrical energy requirement ( kWhel/t wet weight feed-in)	10	(Murphy et al., 2004)
Membrane separation system	Output biogas (%)	96% CH4 + 4% CO2
	LHV (kWhel/Nm3 CH4)	10	(Monlau et al., 2015)
	Thermal energy requirement (kWhth/Nm3 biogas input)	0	(Wellinger et al., 2013)
	Electrical energy requirement ( kWhel/Nm3 biogas input)	0.35	(Wellinger et al., 2013)
Primary energy factor	2025	1.8
	2030	1.5
	2050	1
	utopian (constrained or curtailed)	0
Calculation
Conventional AD system	feeding (feedstock and extra water)	100	t
	AD biogas production	4878.27	Nm3
	CH4	2926.96	Nm3
		2.09069	t
	CO2	1951.31	Nm3
		3.83293	t
	digestate	94.0764	t
	PEin(I)_th	3495.56	kWh
	PEin(I)_el (2025)	1800	kWh
	PEin(I)_el (2030)	1500	kWh
	PEin(I)_el (2050)	1000	kWh
	PEin(I)_el (utopian)	0	kWh
Membrane separation system	CH4	2926.96	Nm3
		2.09069	t
	CO2	121.957	Nm3
		0.239558	t
	PEout	29269.6	kWh
	PEin(II)_th	0	kWh
	PEin(II)_el (2025)	3073.31	kWh
	PEin(II)_el (2030)	2561.09	kWh
	PEin(II)_el (2050)	1707.39	kWh
	PEin(II)_el (utopian)	0	kWh
Energy balance (2025, PEF = 1.80)	PEin	8368.87	kWh
	PEout	29269.6	kWh
	Net energy balance	20900.8	kWh
	Net energy ratio	3.49744	-
Energy balance (2030, PEF = 1.50)	PEin	7556.65	kWh
	PEout	29269.6	kWh
	Net energy balance	21713	kWh
	Net energy ratio	3.87336	-
Energy balance (2050, PEF = 1.0)	PEin	6202.95	kWh
	PEout	29269.6	kWh
	Net energy balance	23066.7	kWh
	Net energy ratio	4.71866	-
Energy balance (all electricity comes from curtailed or constrained renewable electricity, PEF = 0)	PEin	3495.56	kWh
	PEout	29269.6	kWh
	Net energy balance	25774.1	kWh
	Net energy ratio	8.37338	-
symbols	meaning
PEin(I)_th	primary thermal energy going into the conventional AD system
PEin(I)_el (2025)	primary electrical energy going into the conventional AD system in 2025 scenario
PEin(I)_el (2030)	primary electrical energy going into the conventional AD system in 2030 scenario
PEin(I)_el (2050)	primary electrical energy going into the conventional AD system in 2050 scenario
PEin(I)_el (utopian)	primary electrical energy going into the conventional AD system in a utopian scenario
PEin(II)_th	primary thermal energy going into the amine scrubbing system
PEin(II)_el (2025)	primary electrical energy going into the amine scrubbing system in 2025 scenario
PEin(II)_el (2030)	primary electrical energy going into the amine scrubbing system in 2030 scenario
PEin(II)_el (2050)	primary electrical energy going into the amine scrubbing system in 2050 scenario
PEin(II)_el (utopian)	primary electrical energy going into the amine scrubbing system in a utopian scenario
PEout	total primary energy going out of the AD-amine scrubbing system
PEin	total primary energy going into the AD-amine scrubbing system
References:
Monlau, F., Sambusiti, C., Antoniou, N., Barakat, A., and Zabaniotou, A. (2015). A new concept for enhancing energy recovery from agricultural residues by coupling anaerobic digestion and pyrolysis process. Appl. Energy 148, 32-38. https://doi.org/10.1016/j.apenergy.2015.03.024.
Murphy, J.D., McKeogh, E., and Kiely, G. (2004). Technical/economic/environmental analysis of biogas utilisation. Appl. Energy 77, 407-427. https://doi.org/10.1016/j.apenergy.2003.07.005.
Wellinger, A., Murphy, J., and Baxter, D. (2013). Organisations supporting IEA Bioenergy Task 37 – Energy from Biogas. In The Biogas Handbook, A. Wellinger, J. Murphy, and D. Baxter, eds. (Woodhead Publishing).
