# Supplementary material for: Emerging bioelectrochemical technologies for biogas production and upgrading in cascading circular bioenergy systems
Source: iScience. 2021 Aug 18;24(9):102998. doi: 10.1016/j.isci.2021.102998 (PMC8426204; doi:10.1016/j.isci.2021.102998)
Supplement: Data S2. Feedstock characteristics [file mmc3.xlsx]

## Sheet: Grass Silage
Total Solid (%)	Volatile Solid (%WS)	Biodegradability Index (%)	Specific Methane Yield (Nm3 CH4/kg/VS)	Test Method	T (℃)	C/N ratio	Note	References
29.3	26.96	90.9	0.404	continuously stirred tank reactors (CSTRs)	mesophilic, 37 °C	-	first-cut perennial ryegrass (Lolium perenne), with trace element addition	(Wall et al., 2014a)
29.3	26.8	90	0.398	continuously stirred tank reactors (CSTRs)	mesophilic, 37 °C	26	first-cut perennial ryegrass (Lolium perenne)	(Wall et al., 2014b)
29.3	26.8	90	0.4	Bioprocess™ automatic methane potential test system (AMPTS), BMP	mesophilic, 37 °C	26	first-cut perennial ryegrass (Lolium perenne)	(Wall et al., 2013)
13.8	12.43	96	0.428	Bioprocess™ automatic methane potential test system (AMPTS), BMP	mesophilic, 37 °C	19.9	perennial ryegrass, (Lolium perenne L., an equal mixture of the late-heading date diploid varieties Denver, Soriento and Tyrella) growth stage 2.3	(Himanshu et al., 2018a)
18.3	17.13	80.5	0.359	Bioprocess™ automatic methane potential test system (AMPTS), BMP	mesophilic, 37 °C	24.1	perennial ryegrass, (Lolium perenne L., an equal mixture of the late-heading date diploid varieties Denver, Soriento and Tyrella) growth stage 2.8	(Himanshu et al., 2018a)
18.5	16.67	71.3	0.318	Bioprocess™ automatic methane potential test system (AMPTS), BMP	mesophilic, 38 °C	14.1	perennial ryegrass (PRG; Lolium perenne L., var. Gandalf) growth stage 2.4	(Himanshu et al., 2018b)
34.5	32.29	64.1	0.286	Bioprocess™ automatic methane potential test system (AMPTS), BMP	mesophilic, 38 °C	23.2	perennial ryegrass (PRG; Lolium perenne L., var. Gandalf) growth stage 3.8
16.4	14.63	-	0.287	Bioprocess™ automatic methane potential test system (AMPTS), BMP	mesophilic, 38 °C	12.2	red clover (RC; Trifolium pratense L., var. Merviot) growth stage 3.1
23.2	20.72	-	0.255	Bioprocess™ automatic methane potential test system (AMPTS), BMP	mesophilic, 38 °C	32.3	red clover (RC; Trifolium pratense L., var. Merviot) growth stage 7.4
29.27	26.84	90	0.399	Bioprocess™ automatic methane potential test system (AMPTS), BMP	mesophilic, 37 °C	25.94	grass silage (Midlands)	(Allen et al., 2016)
15.38	13.26	77	0.39			24.37	grass silage (North)
12.22	11.25	79	0.374			43.74	grass silage (South)
17.85	16.42	84	0.392			40.43	late cut silage (Midlands)
-	20.42	78	0.368			22.51	fresh Grass (south)
19.9	18.1	88	0.392	Bioprocess™ automatic methane potential test system (AMPTS), BMP	thermophilic, 55 °C	26.5	first-cut perennial ryegrass (Lolium perenne)	(Voelklein et al., 2016)
19.9	18.1	91	0.405	Continuous-CSTR	thermophilic, 55 °C	26.5
55.5	51.1	61	0.304	batch, BMP	mesophilic, 37 °C	62.2	late-cut perennial ryegrass pre-treated v(2% H2SO4, 135 °C, 15 min)	(Deng et al., 2019)
21.7	19.68	-	0.34	Bioprocess™ automatic methane potential test system (AMPTS), BMP	mesophilic, 37 °C	-	first-cut perennial ryegrass (Lolium perenne), Grass particle size > 3cm	(Wall et al., 2015)
		-	0.343			-	first-cut perennial ryegrass (Lolium perenne), Grass particle size >3cm, with rumen fluid
		-	0.343			-	first-cut perennial ryegrass (Lolium perenne), Grass particle size < 1cm
		-	0.35			-	first-cut perennial ryegrass (Lolium perenne), Grass particle size < 1cm, with rumen fluid
		-	0.371	continuously stirred tank reactors (CSTRs)	mesophilic, 37 °C	-	first-cut perennial ryegrass (Lolium perenne), Grass particle size < 1cm, with rumen fluid
16.8	15.2	-	0.263	Bioprocess™ automatic methane potential test system (AMPTS), BMP	mesophilic, 38 °C	-	perennial ryegrass (PRG; Lolium perenne L. var. Gandalf) growth stage 2.4	(McEniry and O’Kiely, 2013)
22	20.31	-	0.246				perennial ryegrass (PRG; Lolium perenne L. var. Gandalf) growth stage 3.3
23.3	21.62	-	0.229				perennial ryegrass (PRG; Lolium perenne L. var. Gandalf) growth stage 3.8
19.4	17.65	-	0.254				Italian ryegrass (IRG; Lolium multiflorum Lam. var. Prospect) growth stage 2.4
23.1	21.25	-	0.235				Italian ryegrass (IRG; Lolium multiflorum Lam. var. Prospect) growth stage 3.3
21.4	19.56	-	0.236				Italian ryegrass (IRG; Lolium multiflorum Lam. var. Prospect) growth stage 3.7
16.6	15.06	-	0.255				timothy (Phleum pratense L. var. Erecta) growth stage 2.2
19.1	17.53	-	0.254				timothy (Phleum pratense L. var. Erecta) growth stage 2.9
22.1	20.58	-	0.224				timothy (Phleum pratense L. var. Erecta) growth stage 3.7
18	16.27	-	0.245				cocksfoot (Dactylis glomerata L. var. Pizza) growth stage 2.4
22.1	20.07	-	0.218				cocksfoot (Dactylis glomerata L. var. Pizza) growth stage 3.5
22.9	20.75	-	0.207				cocksfoot (Dactylis glomerata L. var. Pizza) growth stage 3.9
18.4	16.82	-	0.248				tall fescue (Festuca arundinacea Schreb var. Fuego) growth stage 2.4
21.3	19.38	-	0.232				tall fescue (Festuca arundinacea Schreb var. Fuego) growth stage 3.5
21.7	19.88	-	0.23				tall fescue (Festuca arundinacea Schreb var. Fuego) growth stage 3.9
References:
Allen, E., Wall, D.M., Herrmann, C., and Murphy, J.D. (2016). A detailed assessment of resource of biomethane from first, second and third generation substrates. Renewable Energy 87, 656-665. https://doi.org/10.1016/j.renene.2015.10.060.
Deng, C., Lin, R., Cheng, J., and Murphy, J.D. (2019). Can acid pre-treatment enhance biohydrogen and biomethane production from grass silage in single-stage and two-stage fermentation processes? Energy Conversion and Management 195, 738-747. https://doi.org/10.1016/j.enconman.2019.05.044.
Himanshu, H., Murphy, J.D., Grant, J., and O'Kiely, P. (2018a). Antagonistic effects on biogas and methane output when co-digesting cattle and pig slurries with grass silage in in vitro batch anaerobic digestion. Biomass Bioenergy 109, 190-198. https://doi.org/10.1016/j.biombioe.2017.12.027.
Himanshu, H., Murphy, J.D., Grant, J., and O'Kiely, P. (2018b). Synergies from co-digesting grass or clover silages with cattle slurry in in vitro batch anaerobic digestion. Renewable Energy 127, 474-480. https://doi.org/10.1016/j.renene.2018.04.086.
McEniry, J., and O’Kiely, P. (2013). Anaerobic methane production from five common grassland species at sequential stages of maturity. Bioresour. Technol. 127, 143-150. https://doi.org/10.1016/j.biortech.2012.09.084.
Voelklein, M.A., Rusmanis, D., and Murphy, J.D. (2016). Increased loading rates and specific methane yields facilitated by digesting grass silage at thermophilic rather than mesophilic temperatures. Bioresour. Technol. 216, 486-493. https://doi.org/10.1016/j.biortech.2016.05.109.
Wall, D.M., Allen, E., Straccialini, B., O’Kiely, P., and Murphy, J.D. (2014a). The effect of trace element addition to mono-digestion of grass silage at high organic loading rates. Bioresour. Technol. 172, 349-355. https://doi.org/10.1016/j.biortech.2014.09.066.
Wall, D.M., Allen, E., Straccialini, B., O’Kiely, P., and Murphy, J.D. (2014b). Optimisation of digester performance with increasing organic loading rate for mono- and co-digestion of grass silage and dairy slurry. Bioresour. Technol. 173, 422-428. https://doi.org/10.1016/j.biortech.2014.09.126.
Wall, D.M., O’Kiely, P., and Murphy, J.D. (2013). The potential for biomethane from grass and slurry to satisfy renewable energy targets. Bioresour. Technol. 149, 425-431. https://doi.org/10.1016/j.biortech.2013.09.094.
Wall, D.M., Straccialini, B., Allen, E., Nolan, P., Herrmann, C., O’Kiely, P., and Murphy, J.D. (2015). Investigation of effect of particle size and rumen fluid addition on specific methane yields of high lignocellulose grass silage. Bioresour. Technol. 192, 266-271. https://doi.org/10.1016/j.biortech.2015.05.078.

## Sheet: Cattle Slurry
Total Solid (%)	Volatile Solid (%WS)	Biodegradability Index (%)	Specific Methane Yield (Nm3 CH4/kg/VS)	Test Method	T (℃)	C/N ratio	Note	References
7	5.6	27	0.145	Bioprocess Control’s AMPTS II system, BMP	mesophilic, 37 °C	16.01	Dairy slurry	(Tabassum et al., 2016)
7	5.6	25.65	0.138	continuously stirred tank reactors (CSTRs)	mesophilic, 37 °C	16	Dairy slurry	(Tabassum et al., 2016)
5.56	3.93	75	0.143	continuously stirred tank reactors (CSTRs)	mesophilic, 37 °C	20	Dairy slurry	(Wall et al., 2014)
8.75	6.69	61	0.239	Bioprocess™ automatic methane potential test system (AMPTS), BMP	mesophilic, 37 °C	19	Dairy slurry	(Wall et al., 2013)
12.2	9.63	79	0.269	Bioprocess™ automatic methane potential test system (AMPTS), BMP	mesophilic, 37 °C	8.7	Cattle slurry, produced by beef cows	(Himanshu et al., 2018a)
7.8	5.89	77	0.246	Bioprocess™ automatic methane potential test system (AMPTS), BMP	mesophilic, 37 °C	8.9	Cattle slurry, produced by finishing beef bulls	(Himanshu et al., 2018a)
11.6	9.08	82.8	0.282	Bioprocess™ automatic methane potential test system (AMPTS), BMP	mesophilic, 38 °C	8.7	Cattle slurry, produced by beef cows	(Himanshu et al., 2018b)
6.5	5.1	31	0.175	Bioprocess™ automatic methane potential test system (AMPTS), BMP	mesophilic, 37 °C	21.34	Dairy Autumn slurry	(Allen et al., 2016)
7.11	5.75	33	0.2			17.05	Dairy Slurry (Dec–Jan (A))
9.1	6.56	41	0.214			17.9	Dairy Slurry (Feb–Apr (B))
6.1	4.78	45	0.238			20.72	Dairy Summer slurry (C, 2012)
8.75	6.69	62	0.239				Dairy Summer slurry (C, 2013)
7.84	5.51	26	0.136			19.75	Dairy Slurry (dairy heifers)
8.44	6.76	59	0.311			16.15	Slurry (beef)
8.65	5.75	-	0.136	Bioprocess™ automatic methane potential test system (AMPTS), BMP	mesophilic, 37 °C	19.8	Dairy slurry	(Allen et al., 2014)
References:
Allen, E., Wall, D.M., Herrmann, C., and Murphy, J.D. (2014). Investigation of the optimal percentage of green seaweed that may be co-digested with dairy slurry to produce gaseous biofuel. Bioresour. Technol. 170, 436-444. https://doi.org/10.1016/j.biortech.2014.08.005.
Allen, E., Wall, D.M., Herrmann, C., and Murphy, J.D. (2016). A detailed assessment of resource of biomethane from first, second and third generation substrates. Renewable Energy 87, 656-665. https://doi.org/10.1016/j.renene.2015.10.060.
Himanshu, H., Murphy, J.D., Grant, J., and O'Kiely, P. (2018a). Antagonistic effects on biogas and methane output when co-digesting cattle and pig slurries with grass silage in in vitro batch anaerobic digestion. Biomass Bioenergy 109, 190-198. https://doi.org/10.1016/j.biombioe.2017.12.027.
Himanshu, H., Murphy, J.D., Grant, J., and O'Kiely, P. (2018b). Synergies from co-digesting grass or clover silages with cattle slurry in in vitro batch anaerobic digestion. Renewable Energy 127, 474-480. https://doi.org/10.1016/j.renene.2018.04.086.
Tabassum, M.R., Wall, D.M., and Murphy, J.D. (2016). Biogas production generated through continuous digestion of natural and cultivated seaweeds with dairy slurry. Bioresour. Technol. 219, 228-238. https://doi.org/10.1016/j.biortech.2016.07.127.
Wall, D.M., Allen, E., Straccialini, B., O’Kiely, P., and Murphy, J.D. (2014). Optimisation of digester performance with increasing organic loading rate for mono- and co-digestion of grass silage and dairy slurry. Bioresour. Technol. 173, 422-428. https://doi.org/10.1016/j.biortech.2014.09.126.
Wall, D.M., O’Kiely, P., and Murphy, J.D. (2013). The potential for biomethane from grass and slurry to satisfy renewable energy targets. Bioresour. Technol. 149, 425-431. https://doi.org/10.1016/j.biortech.2013.09.094.

## Sheet: Food waste
Total Solid (%)	Volatile Solid (%WS)	Biodegradability Index (%)	Specific Methane Yield (Nm3 CH4/kg/VS)	Test Method	T (℃)	C/N ratio	Note	References
28.72	25.14	95	0.508	Bioprocess™ automatic methane potential test system (AMPTS), BMP	mesophilic, 37 °C	15.02	food wastes taken from a centralised collection centre (Mix)	(Allen et al., 2016)
21.91	19.96	89	0.42			17.33	food wastes taken from a centralised collection centre (domestic)
35.4	30.11	97	0.535			14.41	food wastes taken from a centralised collection centre (commercial)
29.4	28.02	85	0.467	Bioprocess™ automatic methane potential test system (AMPTS), BMP	mesophilic, 37 °C	14.2	University College Cork canteen food waste	(Browne and Murphy, 2013)
24.63	23.15	89.9	0.493	Bioprocess™ automatic methane potential test system (AMPTS), BMP	mesophilic, 37 °C	18.2	food waste from major catering premises	(Voelklein et al., 2016)
33.4	27.49	48	0.274	Bioprocess™ automatic methane potential test system (AMPTS), BMP	mesophilic, 35 °C	16	household brown bin Rural with garden (RWG)	(Browne et al., 2014)
30.6	27.05	65	0.368			14.5	household brown bin Rural no garden (RNG)
25.66	18.89	47	0.297			16	household brown bin Urban with garden (UWG)
31	29.08	61	0.344			12.6	household brown bin Urban no garden (UNG)
32.8	30.37	86	0.534			14.4	commercial canteen summer (CCS)
23.8	21.42	79	0.491			13.4	commercial canteen winter (CCW)
45.7	42	76	0.529			18.8	food processing bakery waste (FPBW)
15.9	8.84	36	0.188			5.4	food processing cheese waste (FPCW)
32.8	30.7	90.3	0.56	continuously stirred tank reactors (CSTRs)	mesophilic, 35 °C	14.4	commercial canteen summer (CCS)
31.5	28.73	94	0.535	Bioprocess™ automatic methane potential test system (AMPTS), BMP	mesophilic, 37 °C	14.4	food waste collected from over 20 catering premises	(Browne and Murphy, 2014)
24.63	23.22	-	0.324	continuously stirred tank reactors (CSTRs)	mesophilic, 38 °C	14.86	source segregated food waste, single-stage reactor	(Voelklein et al., 2017)
			0.327				source segregated food waste, single-stage reactor, with trace element addition
			0.419				source segregated food waste, duplicate two-stage system
			0.414				source segregated food waste, duplicate two-stage system, with trace element addition
References:
Allen, E., Wall, D.M., Herrmann, C., and Murphy, J.D. (2016). A detailed assessment of resource of biomethane from first, second and third generation substrates. Renewable Energy 87, 656-665. https://doi.org/10.1016/j.renene.2015.10.060.
Browne, J.D., Allen, E., and Murphy, J.D. (2014). Assessing the variability in biomethane production from the organic fraction of municipal solid waste in batch and continuous operation. Appl. Energy 128, 307-314. https://doi.org/10.1016/j.apenergy.2014.04.097.
Browne, J.D., and Murphy, J.D. (2013). Assessment of the resource associated with biomethane from food waste. Appl. Energy 104, 170-177. https://doi.org/10.1016/j.apenergy.2012.11.017.
Browne, J.D., and Murphy, J.D. (2014). The impact of increasing organic loading in two phase digestion of food waste. Renewable Energy 71, 69-76. https://doi.org/10.1016/j.renene.2014.05.026.
Voelklein, M.A., Jacob, A., O’ Shea, R., and Murphy, J.D. (2016). Assessment of increasing loading rate on two-stage digestion of food waste. Bioresour. Technol. 202, 172-180. https://doi.org/10.1016/j.biortech.2015.12.001.
Voelklein, M.A., O' Shea, R., Jacob, A., and Murphy, J.D. (2017). Role of trace elements in single and two-stage digestion of food waste at high organic loading rates. Energy 121, 185-192. https://doi.org/10.1016/j.energy.2017.01.009.

## Sheet: Seaweed
Total Solid (%)	Volatile Solid (%WS)	Biodegradability Index (%)	Specific Methane Yield (Nm3 CH4/kg/VS)	Test Method	T (℃)	C/N ratio	Note	Species	References
23.2	19.4	34	0.166	Bioprocess™ automatic methane potential test system (AMPTS), BMP	mesophilic, 37 °C	24.93	Ascophyllum nodosum	brown seaweed	(Allen et al., 2015)
15.49	10.09	81	0.342			23.89	Saccharina latissima	brown seaweed
15.25	13.11	68	0.263			23.15	Saccorhiza polyschides	brown seaweed
14.2	10.34	46	0.218			23.42	Laminaria digitata	brown seaweed
12.65	8.1	78	0.26			22.33	Himanthalia elongate	brown seaweed
21.18	16.11	51	0.126			17.41	Fucus vesiculosus	brown seaweed
19.72	13.92	44	0.235			17.36	Fucus spiralis	brown seaweed
20.07	14.74	19	0.101			15.58	Fucus serratus	brown seaweed
18.72	11.91	48	0.226			15.5	Alaria esculenta	brown seaweed
18.03	10.88	41	0.19			8.5	Ulva lactuca	Green seaweed
17.66	14.42	78	0.288	Bioprocess™ automatic methane potential test system (AMPTS), BMP	mesophilic, 37 °C	27.45	Laminaria digitata	brown seaweed	(Tabassum et al., 2016a)
9.21	5.27	60	0.296	Bioprocess™ automatic methane potential test system (AMPTS), BMP	mesophilic, 37 °C	15.8	Saccharina latissima	brown seaweed
17.66	14.42	81.9	0.302	continuously stirred tank reactors (CSTRs)	mesophilic, 37 °C	27.4	Laminaria digitata	brown seaweed
9.21	5.27	67.2	0.33	continuously stirred tank reactors (CSTRs)	mesophilic, 37 °C	15.8	Saccharina latissima	brown seaweed
99.9 (pre-dried)	66	77.7	0.345	Bioprocess™ automatic methane potential test system (AMPTS), BMP	mesophilic, 35℃		Saccharina latissima, dried seaweed	brown seaweed	(Lin et al., 2019)
11.43	7	56	0.237	Bioprocess™ automatic methane potential test system (AMPTS), BMP	mesophilic, 37 °C	6.6	Laminaria digitata, January	brown seaweed	(Adams et al., 2011)
11.47	7.34	64	0.259			6.7	Laminaria digitata, February
9.74	6.49	57	0.265			8.22	Laminaria digitata, March
14.42	9.31	44	0.203			13.17	Laminaria digitata, April
12.37	8.91	65	0.263			14.84	Laminaria digitata, May
14.17	10.37	60	0.294			18.96	Laminaria digitata, June
14.36	10.87	70	0.303			21.7	Laminaria digitata, July
19.72	16.12	72	0.327			32.25	Laminaria digitata, August
19.46	15.67	67	0.303			39.38	Laminaria digitata, September
15.8	11.92	62	0.267			27.42	Laminaria digitata, October
15.19	11.44	50	0.256			24.3	Laminaria digitata, November
8.39	5.26	44	0.235			9.06	Laminaria digitata, December
24.87	17.46	23	0.134	Bioprocess™ automatic methane potential test system (AMPTS), BMP	mesophilic, 37 °C	17.98	Ascophyllum nodosum, January	brown seaweed	(Tabassum et al., 2016b)
26.02	17.42	16	0.108			16.44	Ascophyllum nodosum, February
33.22	23.14	28	0.184			23.39	Ascophyllum nodosum, March
20.99	15.94	44	0.217			14.63	Ascophyllum nodosum, April
19.18	14.76	46	0.191			28.05	Ascophyllum nodosum, May
27.65	18.88	22	0.144			32.62	Ascophyllum nodosum, June
28.37	21.81	34	0.17			28.05	Ascophyllum nodosum, July
29.98	22.19	29	0.169			32.55	Ascophyllum nodosum, August
34.46	25.19	26	0.158			35.26	Ascophyllum nodosum, September
28.52	22.01	40	0.215			46.75	Ascophyllum nodosum, October
23.8	19.46	30	0.15			36.78	Ascophyllum nodosum, November
23.49	16.65	16	0.095			19.63	Ascophyllum nodosum, December
29.91	19.6	17	0.135	Bioprocess™ automatic methane potential test system (AMPTS), BMP	mesophilic, 37 °C	13.41	Ascophyllum nodosum-stipe	brown seaweed	(Tabassum et al., 2018)
35.85	26.48	19	0.119			20.65	Ascophyllum nodosum-bladder
10.47	6.43	49	0.265			8.22	Laminaria digitata-frond
14.4	9.46	64	0.286			13.17	Laminaria digitata-stipe
23.86	10.32	44	0.179			14.84	Laminaria digitata-holdfast
14.3	9.82	34	0.158			10.75	Laminaria hyperborea-frond
12.53	7.92	47	0.278			21.7	Laminaria hyperborea-stipe
16.98	10.12	16	0.118			32.24	Laminaria hyperborea-holdfast
10.73	7.24	59	0.279			9.63	Laminaria hyperborea-frond
14.37	9.28	43	0.188			14.43	Laminaria hyperborea-stipe
19.28	10.22	51	0.121			7.08	Saccharina latissima-holdfast
8.54	4.62	46	0.21			10.52	Saccorhiza polyschides-frond
8.46	4.39	60	0.255			20.75	Saccorhiza polyschides-stipe
9.78	5.05	60	0.265			13.93	Saccorhiza polyschides-holdfast
11.7	8.2	67	0.247	Bioprocess™ automatic methane potential test system (AMPTS), BMP	mesophilic, 37 °C	19.9	fresh Ulva lactuca	green seaweed	(Herrmann et al., 2015)
15.3	10.1	57	0.256			27.6	Ulva lactuca after 90 days of ensiling
24.8	18.9	40	0.186			30.3	fresh Ascophyllum nodosum	brown seaweed
26.6	20.5	50	0.237			27.7	Ascophyllum nodosum after 90 days of ensiling
19.9	16.2	81	0.341			37.3	fresh Laminaria digitata
21.7	17.6	81	0.354			31.1	Laminaria digitata after 90 days of ensiling
11.1	78	84	0.359			38.7	fresh Saccorhiza polyschides
12.7	9	61	0.277			31.9	Saccorhiza polyschides after 90 days of ensiling
26.1	22.2	75	0.33			29.7	fresh Saccorhiza latissima
25.2	21.7	78	0.33			25.9	Saccorhiza latissima after 90 days of ensiling
-	-	-	0.223	Bioprocess™ automatic methane potential test system (AMPTS), BMP	mesophilic, 35 °C	28.19	unpretreated Laminaria digitata	brown seaweed	(Ding et al., 2020)
-	-	-	0.282				pretreated by HTP (140 °C for 20 min)
-	-	-	0.271				pretreated by enzymolysis
-	-	-	0.294				pretreated by HTP followed by enzymolysis
21.5	10.25	-	0.295	Bioprocess™ automatic methane potential test system (AMPTS), BMP	mesophilic, 37 °C	-	Gracilaria vermiculophylla, unwashed	red seaweed	(Oliveira et al., 2014)
13.6	9.44	-	0.43			-	Gracilaria vermiculophylla, washed
21.5	10.25	-	0.338			-	Gracilaria vermiculophylla, unwashed, with maceration
13.6	9.44	-	0.481			-	Gracilaria vermiculophylla, washed, with maceration
-	-	60	0.224	Bioprocess™ automatic methane potential test system (AMPTS), BMP	mesophilic, 32 °C	-	Gracilaria manilaensis	red seaweed	(Hessami et al., 2019)
-	-	47	0.179	Bioprocess™ automatic methane potential test system (AMPTS), BMP	mesophilic, 32 °C	-	Gracilariopsis persica	red seaweed
17.75	10.35	-	0.205	Bioprocess™ automatic methane potential test system (AMPTS), BMP	mesophilic, 37 °C	7.1	Ulva lactuca	green seaweed	(Allen et al., 2014)
References:
Adams, J.M.M., Toop, T.A., Donnison, I.S., and Gallagher, J.A. (2011). Seasonal variation in Laminaria digitata and its impact on biochemical conversion routes to biofuels. Bioresour. Technol. 102, 9976-9984. https://doi.org/10.1016/j.biortech.2011.08.032.
Allen, E., Wall, D.M., Herrmann, C., and Murphy, J.D. (2014). Investigation of the optimal percentage of green seaweed that may be co-digested with dairy slurry to produce gaseous biofuel. Bioresour. Technol. 170, 436-444. https://doi.org/10.1016/j.biortech.2014.08.005.
Allen, E., Wall, D.M., Herrmann, C., Xia, A., and Murphy, J.D. (2015). What is the gross energy yield of third generation gaseous biofuel sourced from seaweed? Energy 81, 352-360. https://doi.org/10.1016/j.energy.2014.12.048.
Ding, L., Cheng, J., Lin, R., Deng, C., Zhou, J., and Murphy, J.D. (2020). Improving biohydrogen and biomethane co-production via two-stage dark fermentation and anaerobic digestion of the pretreated seaweed Laminaria digitata. J. Cleaner Prod. 251, 119666. https://doi.org/10.1016/j.jclepro.2019.119666.
Herrmann, C., FitzGerald, J., O’Shea, R., Xia, A., O’Kiely, P., and Murphy, J.D. (2015). Ensiling of seaweed for a seaweed biofuel industry. Bioresour. Technol. 196, 301-313. https://doi.org/10.1016/j.biortech.2015.07.098.
Hessami, M.J., Phang, S.M., Sohrabipoor, J., Zafar, F.F., and Aslanzadeh, S. (2019). The bio-methane potential of whole plant and solid residues of two species of red seaweeds: Gracilaria manilaensis and Gracilariopsis persica. Algal Research 42, 101581. https://doi.org/10.1016/j.algal.2019.101581.
Lin, R., Deng, C., Ding, L., Bose, A., and Murphy, J.D. (2019). Improving gaseous biofuel production from seaweed Saccharina latissima: The effect of hydrothermal pretreatment on energy efficiency. Energy Conversion and Management 196, 1385-1394. https://doi.org/10.1016/j.enconman.2019.06.044.
Oliveira, J.V., Alves, M.M., and Costa, J.C. (2014). Design of experiments to assess pre-treatment and co-digestion strategies that optimize biogas production from macroalgae Gracilaria vermiculophylla. Bioresour. Technol. 162, 323-330. https://doi.org/10.1016/j.biortech.2014.03.155.
Tabassum, M.R., Wall, D.M., and Murphy, J.D. (2016a). Biogas production generated through continuous digestion of natural and cultivated seaweeds with dairy slurry. Bioresour. Technol. 219, 228-238. https://doi.org/10.1016/j.biortech.2016.07.127.
Tabassum, M.R., Xia, A., and Murphy, J.D. (2016b). Seasonal variation of chemical composition and biomethane production from the brown seaweed Ascophyllum nodosum. Bioresour. Technol. 216, 219-226. https://doi.org/10.1016/j.biortech.2016.05.071.
Tabassum, M.R., Xia, A., and Murphy, J.D. (2018). Biomethane production from various segments of brown seaweed. Energy Conversion and Management 174, 855-862. https://doi.org/10.1016/j.enconman.2018.08.084.

## Sheet: Microalgae
Total Solid (%)	Volatile Solid (%WS)	Biodegradability Index (%)	Specific Methane Yield (Nm3 CH4/kg/VS)	Test Method	T (℃)	C/N ratio	Note	Species	References
22.5	18.9	56	0.308	Bioprocess™ automatic methane potential test system (AMPTS), BMP	mesophilic, 35 °C	~8.11	Neochloris oleoabundans UTEX1185	freshwater	(Frigon et al., 2013)
21.5	20	65.6364	0.361				Chlorella vulgaris UTEX265	freshwater
29.2	23.4	46.9091	0.258				Scenedesmus sp.-PN2	freshwater
29.3	25.5	51.4545	0.283				Chlorella sorokiniana	freshwater
31.1	29	54.9091	0.302				Chlorella sp. Island-R	freshwater
15.2	13.8	54.9091	0.302				Chlamydomonas debaryana-AMB1	freshwater
16.3	14.3	60.5455	0.333				Chlamydomonas sp.-AMLS1b	freshwater
24.7	21.5	65.4545	0.36				Micractinium sp.-RB1b	freshwater
29.6	25.4	47.8182	0.263				Chlorella vulgaris-FGP1	freshwater
24.2	21.8	60.1818	0.331				Isolate SK-RBD8	freshwater
28.1	23.3	56.1818	0.309				Isolate SK-RB1a	freshwater
24.2	21	55.6364	0.306				Scenedesmus sp.-AMDD Nov-2010	freshwater
27.2	24.6	72.1818	0.397				Scenedesmus dimorphus UTEX1237	freshwater
20.1	18.4	64	0.352				Porphyridium aeruginosa UTEX2618	freshwater
17.3	15.3	62.3636	0.343				Botryococcus braunii UTEX572 Mar-2010	freshwater
25.4	24	67.2727	0.37				Botryococcus braunii UTEX572 Jul-2011	freshwater
33.8	33	74.5455	0.41				Scenedesmus sp.-AMDD Jul-2011	freshwater
23.8	20.5						Phaeodactylum tricornutum NCMA1327	marine
28.7	26.3	41.4545	0.228				Nannochloropsis gaditana NCMA525	marine
16.8	13.3	48.1818	0.265				Thalassiosira weissflogii NCMA1336	marine
5.5	2.3	41.2727	0.227				Glossomastix chrysoplasta NCMA1537	marine
34.1	30.5	74.1818	0.408				Isochrysis spp. NCMA462	marine
-	-	55.76	0.337	Bioprocess™ automatic methane potential test system (AMPTS), BMP	mesophilic, 35 °C	6.8	Chlorella vulgaris UTEX 395	freshwater	(Zhao et al., 2014)
-	-	52.36	0.357			7.55	Nannochloropsis sp.	marine
-	-	74.33	0.557			14.87	Nannochloropsis salina	marine
-	-	57.47	0.507			9.47	Nanofrustulum sp.	marine
-	-	53.54	0.337			6.86	Phaeodactylum tricornutum CCMP 632	marine
-	-	-	0.29341	Bioprocess™ automatic methane potential test system (AMPTS), BMP	mesophilic, 38 °C	-	Arthrospira platensis	marine	(Mussgnug et al., 2010)
-	-	-	0.38742				Chlamydomonas reinhardtii	freshwater
-	-	-	0.21775				Chlorella kessleri	freshwater
-	-	-	0.3232				Dunaliella salina	marine
-	-	-	0.32495				Euglena gracilis	freshwater
-	-	-	0.17794				Scenedesmus obliquus	freshwater
-	-	-	0.35262				Zea mays	freshwater
94 (pre-dried)	86.1	62.7	0.357	methane potential test system, BMP	mesophilic, 37 °C	4.3	Arthrospira platensis	marine	(Herrmann et al., 2016)
		58	0.33	continuously stirred tank reactors (CSTRs)	mesophilic, 37 °C
-	-	-	0.18	continuously stirred tank reactors (CSTRs)	mesophilic, 37 °C	-	Stigeoclonium sp., Monorraphidium sp., Nitzchia sp., Amphora sp.,	freshwater	(Passos and Ferrer, 2014)
-	-	-	0.31			-	Stigeoclonium sp., Monorraphidium sp., Nitzchia sp., Amphora sp., 95℃ pretreatment
23.9	17.16	-	0.24	Bioprocess™ automatic methane potential test system (AMPTS), BMP	-	(COD/N) 15.6	Scenedesmus obliquus (UTEX 2630)	freshwater	(Zamalloa et al., 2012)
16.6	13.73	-	0.36	Bioprocess™ automatic methane potential test system (AMPTS), BMP	-	(COD/N) 13.4	Phaeodactylum tricornutum (CCAP1055/1)	marine
96.4	89.94	-	0.35	Bioprocess™ automatic methane potential test system (AMPTS), BMP	-	(COD/N) 10.3	Streptomyces platensis commercial	marine
23.9	17.16	-	0.13	continuously stirred tank reactors (CSTRs)	mesophilic, 33°C	(COD/N) 15.6	Scenedesmus obliquus (UTEX 2630)	freshwater
16.6	13.73	-	0.27	continuously stirred tank reactors (CSTRs)	mesophilic, 33°C	(COD/N) 13.4	Phaeodactylum tricornutum (CCAP1055/1)	marine
23.9	17.16	-	0.17	continuously stirred tank reactors (CSTRs)	thermophilic 54°C	(COD/N) 15.6	Scenedesmus obliquus (UTEX 2630)	freshwater
16.6	13.73	-	0.29	continuously stirred tank reactors (CSTRs)	thermophilic 54°C	(COD/N) 13.4	Phaeodactylum tricornutum (CCAP1055/1)	marine
33.4	31.5	55.1	0.43	Bioprocess™ automatic methane potential test system (AMPTS), BMP	mesophilic, 35°C	20.4	Nocardiopsis salina (CCMP 1776), whole microalgae	marine	(Quinn et al., 2014)
98.6	88.5	24	0.14			8.74	Nocardiopsis salina (CCMP 1776), lipid extracted algae
1.9	1.4	-	0.179	continuously stirred tank reactors (CSTRs)	mesophilic, 37 °C	-	Pediastrum sp., Micractinium sp., Scenedesmus sp.	marine	(Kinnunen et al., 2014)
References:
Frigon, J.-C., Matteau-Lebrun, F., Hamani Abdou, R., McGinn, P.J., O’Leary, S.J.B., and Guiot, S.R. (2013). Screening microalgae strains for their productivity in methane following anaerobic digestion. Appl. Energy 108, 100-107. https://doi.org/10.1016/j.apenergy.2013.02.051.
Herrmann, C., Kalita, N., Wall, D., Xia, A., and Murphy, J.D. (2016). Optimised biogas production from microalgae through co-digestion with carbon-rich co-substrates. Bioresour. Technol. 214, 328-337. https://doi.org/10.1016/j.biortech.2016.04.119.
Kinnunen, V., Craggs, R., and Rintala, J. (2014). Influence of temperature and pretreatments on the anaerobic digestion of wastewater grown microalgae in a laboratory-scale accumulating-volume reactor. Water Res. 57, 247-257. https://doi.org/10.1016/j.watres.2014.03.043.
Mussgnug, J.H., Klassen, V., Schlüter, A., and Kruse, O. (2010). Microalgae as substrates for fermentative biogas production in a combined biorefinery concept. J. Biotechnol. 150, 51-56. https://doi.org/10.1016/j.jbiotec.2010.07.030.
Passos, F., and Ferrer, I. (2014). Microalgae Conversion to Biogas: Thermal Pretreatment Contribution on Net Energy Production. Environ. Sci. Technol. 48, 7171-7178. 10.1021/es500982v.
Quinn, J.C., Hanif, A., Sharvelle, S., and Bradley, T.H. (2014). Microalgae to biofuels: Life cycle impacts of methane production of anaerobically digested lipid extracted algae. Bioresour. Technol. 171, 37-43. https://doi.org/10.1016/j.biortech.2014.08.037.
Zamalloa, C., Boon, N., and Verstraete, W. (2012). Anaerobic digestibility of Scenedesmus obliquus and Phaeodactylum tricornutum under mesophilic and thermophilic conditions. Appl. Energy 92, 733-738. https://doi.org/10.1016/j.apenergy.2011.08.017.
Zhao, B., Ma, J., Zhao, Q., Laurens, L., Jarvis, E., Chen, S., and Frear, C. (2014). Efficient anaerobic digestion of whole microalgae and lipid-extracted microalgae residues for methane energy production. Bioresour. Technol. 161, 423-430. https://doi.org/10.1016/j.biortech.2014.03.079.
